# Supplementary material for: The innate immune and systemic response in honey bees to a bacterial pathogen, Paenibacillus larvae
Source: BMC Genomics. 2009 Aug 21;10:387. doi: 10.1186/1471-2164-10-387 (PMC2907699; doi:10.1186/1471-2164-10-387)
Supplement: Additional file 1 — This file contains the list of proteins considered identified by mass spectrometry-based sequencing and the peptide sequences of each protein. Protein accession numbers preceded by "999" are proteins that have been falsely discovered by matches reversed peptide sequences. [file 1471-2164-10-387-S1.xls]

## Sheet: Sheet1
gi|110758758	gi|110758758	PREDICTED: similar to Retinoid- and fatty-acid binding protein CG11064-PA isoform 1 [Apis mellifera]	237	TGLPSGQQYYLDGSVDVTDNQDGKK	EVALILIYDVPK	ETVNQVGSFIQTHL	NFNFLELNTR	SNINFELDGDANLNGKK	QIGFGTFFTYNNVK	HQVTVEVDLK	KASAEAVLK	ETVNQVGSFIQTHLR	NLASCAFR	SREQENSIISALK	TPVCTDYFTGENSPLK	INTALESNPQSFNALLNAK	LIVIDGPVTWTSN	SGGAAFSSNNFLDAK	ISIVANVQR	LETYLK	NMKFEEGKPIISYQEAK	SIIFESPQPVLR	SNGHAGANTNVETTLTLK	IYSSLVAAVQSIVALAQK	GNNIDKPYKVDGVFDMK	DVYGYVLDETSAEGSDFVDHLVK	GFDVTK	ALGNSQFLDDATLQK	NILPTEELR	KEADVIFVIEQQIPNDK	HRNIHAEIANQPTAK	ELLVSGKPQK	FFFVHGPDPNSQTNR	SATLVLDGQYGSK	HSLVSEIQYLDSNNLFYVM	VHRELSLLDNTPQVLNFEANDFNR	NLNLPDNKK	ITESGTEFGNAYK	KIELSK	SNLVPAIK	IADSLVNVEFEK	VENLDRLLEHYLGPK	ELHLFNSYCEQNK	LANIAADK	GSLDTPFKK	ILDLSPVQLSGSYK	ARTGEAAEVGVELIK	ILDILR	YKPIMEYK
gi|110761029	gi|110761029	PREDICTED: similar to Larval serum protein 2 CG6806-PA [Apis mellifera]	114	DIDYENVQSLYQPH	SVPNIFVK	NQLIQYVATLEKR	SLELGEVAVHD	ILGDLIEGTGR	GMNILGDLIEGTGR	GLNGLEFAGRPQNLQLQSQR	HQHAAQMIYGH	VDLDAVTGHQSQQQQEEQTQSR	SQEPFYITEPHQIFSFPAR	IAVHSEQNVPGAVVR	ISQPIPNQELQNLGA	NILGDLIEGTGR	ISQPIPNQELQ	GAQYLYLHQQL	GTTFSNSISQLR	SQEPFYITEPH	AGLVQPQGTTFSNSISQLRK	AFVAAVLTR	QQYQQQIVGK	VMNLYQQYQQ	AGLVQPQGTTFSNSISQLR	AGLVQPQGTTFSNS	ILLGAK	RLDHQPYQYK	NPIIVMYYAGAVK	LVNAQQQVQAVR	QAAMAAVQQSQQR	IYAQPQTVQDQIVSEYYQNK	LLGNAPEVENIWDYTPSSLELGEVAVHDPVFYQLYK	YLQQQAGQQDQQANIGR	AGLVQPQGTTFSNSISQ	YHGQYPNTQIQNPVGQGQDM	LHAGENTIIR	DAIDSGNVITPQ	DAIDSGNVITPQGVFLS	SLELGEVAVHDPVFY	QVNLAGYIQEQNQQQQQQPLTQQQYQQQIVGK	AGLVQPQGTTF	VFLGPK	VIQEAQNIAIQNTQGK	GASYDIESNSHQYK	YELNRLSNGLGPIK	GAQYLYLHQ	EQGQISQVGGGIQQ	GAQYLYLH
gi|58585148	gi|58585148	hexamerin 70b [Apis mellifera]	114	SLRDPVFFSIYK	LITYFDHFES	VVVSPFDDSNVVQIDSPVWGR	ETGATVPLHMQ	YDEFGHEVDLVHNYMNFM	YTTEELNFPGVSIES	NFPGVSIESVTVDK	DMGEVSYVSLDHPIPTGYYPTMR	VLGFGYESNVK	EMEELNVAL	ARTFNLVENLDNYNDK	LLLPK	NIYELFWHVDQPTVYHPELYQK	AYNIAMGD	LSNSLNFPQIR	VFVVPDEVPSDVLYNR	NSLNFPQIR	ESVFVVPDEVPSDVLYNR	GEFYFFLHK	NSHESVFVVPDEVPSDVLYNRLVVSEDGSETFK	AMGFPLDKPVDPLL	FMQMDEFVVNLK	SLNFPQIR	NSHESVFVVPDEVPSDVLYNR	TFNLVENLDNYND	VVPDEVPSDVLYNR	NSHESVFVVPDEVPSD	YYLER	ISTAIDLGYVVDSYGN	YDEFGHEVDLVH	NSHESVFVVPDEVPSDVL	ETGATVPLHM	LDHPIPTGYYPTMR	HGMLPR	ETGATVPLH	QGLNVLGN	LNYFTEDVGLNHFYF	LNNGVSIQSHAK	ETGATVPLHMQK	QGLNVLGNIVQGNGDSVNVQ	YDEFGHEVDLVHNYM	LITYFDHFESM	LITYFDHFESMLN	AYNIAMGDTADMK	YVQMIHDLHT	SHESVFVVPDEVPSDVLYNR
gi|110762106	gi|110762106	PREDICTED: hypothetical protein [Apis mellifera]	83	TFEHEETGAID	LCTIYPR	AGVDPSLSASNYGIECLLNVQHVTDTNSK	GDEVVSDKPHNIR	GSLIVDHASGLPYIGSIEHVASVK	VTGICGNMDVMHK	IMNDIILGQGK	GITVSENESHSYPMR	GLATSVDPCLMQAR	EFVVTK	RIFVVESQDNEVLIK	GYMDVASLER	DIDENVFGNVVQA	DIDENVFGNVVQAIK	MTITMGQTK	FYVDYVDNK	AVFFDHMK	LDDLILK	YTLDMTVR	FLEPIIRGDEVVSDKPHNIR	TFEHEETGAIDPLLDK	HTWNHVQPGNAK	MLDEVAGYLK	MVYMMAMK	FSYHETNHFDSEK	IPSLFSLVGSFEVSEDK	KYTLDMTVR	HYESLSVMESIPDVADAILNPFLVVYDENGHLK	MDLLR	AQAIWIMR	FLEPIIR	NYITVLNDQHDLLKK	YTLDMTVRK	ECIEEDILHSTLRK	IAAFDVLMNETPQSER	HIVKLDDLILK	VEPSIIYPTSVIDLIGK	KTFEHEETGAIDPLLDK	LLVQMEELLNLDDSVSVEVK	AGVDPSLSASNYGIEC	FVENEAGWSR	GEMLEEQK	SCSLVYK	YITVLNDQHDLLK	NTYYVNLTNVK	LTQILK
gi|66549815	gi|66549815	PREDICTED: similar to Larval serum protein 2 CG6806-PA [Apis mellifera]	79	NAIFTPLNSEQK	FPAIYEIYPNYFFDSSVIEEAQNLK	DTLINNAVAVENFK	YMREYNDPEYK	NNLIPSALQSY	FAVTLRPGSN	HDMVYLQK	GQLYYFLHK	FLSSMDESNTK	MFFFLSSMDESNTK	NNLIPSALQSYST	IDIYTPEGLNMLGNVIEGNSDSINTK	NYDMESNMDMYK	AIDSGYLIDEYGK	FYGMYDILAR	AIGGSEPFTYSEK	QGMFLSR	IYEIYPNYFFDSSVIEEAQNLK	VFGFPLDR	LYTYFDK	ININSDK	VINALEMR	QADLSDAEWYDVGR	FDSSVIEEAQNLK	CDTLINNAVAVENFK	YLNVINALEMR	MLFELLYNAK	GSSVVTGMNNIETY	FESVNIDK	HTADMDFLHK	ILSYFLR	IFLGPAFDEIK	QSSESPFTTSTIMPSDIFYDK	LQPQYSQSELQMPGVKFESVNIDK	ALQSYSTSMR	LILPR	NNLIPSALQ	DVFIYNRPNEESMNY	TAAWAR	YFLER	IFDLLLYVR	EMLPYWMSSSQYHMPK	DVFIYNRPNEESM	KIDIYTPEGLNMLGNVIEGNSDSINTK	YFFDSSVIEEAQNLK	FAVTLRPGSNSIER
gi|110751382	gi|110751382	PREDICTED: similar to CG15828-PB, isoform B [Apis mellifera]	55	LIAELDGSAEK	QASLTAELAK	IFYGLDATK	LNSDLEGVLHAEIPLNTR	LLLATPLDMVR	FTGLETR	TDIIALVK	GFGAEVK	NELNVIVPFK	HLLDHQYK	MQQIYER	SVATVVSHSLK	VNHYAIGPESK	FVVGSCQVTAR	VFGNDLK	LLPLSSGDTGAR	EVVDFLYDRR	YYSFDGR	IAYDTSGSQVNR	ETLEALK	LMDVSQTALQAENR	AIGNMGLETER	DASYVIGYNALR	EFRDQGLTDNR	LSLGLPNK	MSGLLDTR	SAGNSLVAEGTYK	LLYMEDLLGR	YVLFTPLDGFEESGIVAK	LVTSTLR	AGPKPAPVTISIK	LYYPASTR	YEYSAGNEGTNYPTVEFK	VEVYTPVSSNK	TSTSLDIDENIYR	FNNDRR	ALVAFK	IVNSEIADTR	LDADLLIR	NHENIDGVFTVR	SIDQLIGQLNK	IALIK	MNDIVTNVQK	NVDVGFDLDVDREK	LFIATEHK	TSFLIGYAPGK
gi|66515350	gi|66515350	PREDICTED: similar to CG3523-PA [Apis mellifera]	53	EIYAEAGINPADVSYVEAHGTGTK	QAHVMDPQLR	DTSFEQLILTETNGR	VQGITFPNGEMQNK	MFPQLTDK	GYSVMGNVK	YLFVPFENSQPLAQDPEK	VYATVIHSK	IVNSSGVAFHSK	IVSAIPR	SNMGHSEPASGVCSISK	SAPIVIQITEK	YIVLTSR	LVTISGR	GLATTVVADPDFMWK	NASQIANILRT	GVDIVLNSLAEEK	GLYVPVR	MLLNIPAPILK	SVSDEELLDK	NLDIVSR	ENEGVPVYFYSNIDVIK	HLVANVLK	IYMAGGQPK	SLVQLETK	VEEIDQYVDK	LLPVLDSK	ISTIDIITLTGTK	ASYVFIQDK	SLPPSVTNIGLHK	DNFVDLDEDYGLSK	IPNADIPALNDGSIQVVDK	VVEIIDQPQLNVNDLK	FLEIGK	DIMLATGK	GDLSSLR	YPESSNVEEFKK	KSESLELNINDIYK	NLFEGIDMVTNDDRR	ESDEYLIGHNIDER	IMSMVAAR	SEAVSVLFLQK	VGDPQEVNSIANLFCK	TPLLLGSVK	AGNTVVLTLLDGSPAFVK	DDIFVK
gi|20010102	gi|20010102	Protease I precursor (EC 3.4.21.50) (API) (Lysyl endopeptidase) Achromobacter lyticus.	48	FIDGLDSGGGTPN	RISNSTSPTSFVAWGGGAGTT	GTTHLNVQWQPS	DQNYPGAIAIHHPNVAEKR	STSPTSFVAWGGGAGTTHLNVQWQPSGGVTEPGS	DQNYPGAIAIHHPNVA	DQNYPGAIAIHHPNVAEK	APNTPASGANGDGSMSQTQSGSTVK	RVFTSWTGGGA	RDQNYPGAIAIHHPNVAEKR	SFVAWGGGA	GAQFIDGLDSGGGTPN	SGSPIYSPEK	RISNSTSPTSFVAWGGGA	SGSPIYSPEKR	GTTHLNVQWQPSGGVTEPGSSGSPIYSPEK	VFTSWTGGGAAASR	LSDWLDPASTGAQFIDGLDSGGGTPN	HLNVQWQPSGGVTEPGSSGSPIYSPEK	RISNSTSPTSF	RVLGQLHGGPS	SDQYGRVFTSWTGGGAAASR	SFVAWGGGAGTTHLNVQWQPSGGVTEPGSSGSPIYSPEK	SFVAWGGGAGTTHLN	DQNYPGAIAIHHPN	GGVTEPGSSGSPIYSPEK	GVTEPGSSGSPIYSPEK	QFIDGLDSGGGTP	RDQNYPGAIAIHHPNVAEK	STGAQFIDGLDSGGGTP	RISNSTSPTSFVA	VTEPGSSGSPIYSPEK	THLNVQWQPSGGVTEPGSSGSPIYSPEK	STGAQFIDGLDSGGGTPN	VFTSWTGGGAA	WGGGAGTTHLNV	AANPAFNLFWAGWDRR	SSGSPIYSPEK	SGTLACTGSLVNNTANDRK	AANPAFNLFWAGWDR	RISNSTSPTSFVAWGGGAGTTHLNVQWQPSGGVTEPGSSGSPIYSPEK	RDQNYPGAIAIHHPN	VFTSWTGGGA	LSDWLDPASTGAQFIDGLDSGGGTP	LSDWLDPASTGAQ	RDQNYPGAIAIHHPNVA
gi|110749732	gi|110749732	PREDICTED: similar to CG15040-PA [Apis mellifera]	38	DSSLQISVIPEYLGNDSHFPK	QASVPLYSTDILHNNK	EHFQYNNDQYNNK	YNLNQDIR	NNAQSQSSIIHSSIPK	HISNAEDIVNQHIYNQMSNSESIIQQNK	LQQSYQSWNTNNADQQLSHLNQQK	LEFDQDSQQIYQPWK	NQEENENIDLSK	VEFNQESEK	TDGGHGQVFEEK	NGMQDIQTK	AYQSWK	FDDFIEQTSESENLNK	FVQNQMLVDNLR	ILEVYGGGQYDPTHSDDIYSK	IEFDQDSQQSYQSWK	SQPYIESSYRK	NSQINQQGISNPNTQILQEPYHINK	QSTGKVEFNQESEK	LNQQLNDFTQQTTEIDDLTQQTSGK	IEFGQDSQQSGK	DGSENLTEQISGK	NYSSYDTRYPVGEEISNFNQNNNK	FDDLIEQTNESENLTEQISGK	NLNQHSGSNLYDIEGSNVDQVNWLHK	HDSNLNQFR	SQPYIESSYR	HADLSQTASHLQSLDYSK	FDQNSQQIYQPWK	DTEQSHQFWK	LENLGEYSK	TSESEDFTQQISGK	ENDFNSDRNIISQK	NSQINQQGISNPNTQ	SNFDDFNQYISK	TNVQNERLENLGEYSK	NLEFDQK
gi|58585086	gi|58585086	transferrin [Apis mellifera]	29	DLALICPDGGR	DLVSVNK	YLDVIER	YEAVAVIHK	LASNAGYNVIEQVR	SSSINKLEDLR	ELTDLGKLGEEEK	EADVVAVDPEDMYLAVK	TLAVPAPPVLPENHLK	EYNTVPIIAESYGSGSTNFNERPAVAVVSK	SENEAADFFSGSCAPGAPLDSK	AEINEWER	CNLGLEPPR	ENNADLTVVSGGSVLR	SPTVLEELTHGTLAASTLYSK	EEPHAPYRYEAVAVIHK	GDVAFVPLTALSEEGVQSK	WNDWQETQNNYGAA	DSFAGWTAPIYTLK	LCQQCVGNLASNNDR	DIMLLNEK	VILSSGAK	LTAMGVLNNLHDPEYSAR	ELTDLGK	CLAHNGGEIAWTK	ADWWK	DLPINNVQGLR	ALSSLFSK	GALSCLLDGK
gi|110751363	gi|110751363	PREDICTED: similar to CG8036-PB, isoform B isoform 1 [Apis mellifera]	25	LDNLCAIFDINR	LGQSEPTSLQHNMEVYRK	VIDPFTIK	NPGPLGLHPQK	SGPPTALLDK	ANEVIQHLTGMLK	LAYGTALVK	LGQSEPTSLQHNMEVYR	LDSDLEGHPTPR	DINVENLQDLANR	KLDSDLEGHPTPR	VRDINVENLQDLANR	VGINIR	GRPTAILAK	IVAAVQEILK	NEEPFVIGK	YFPTIEDQENWHGK	TSRPATAVIYK	DLSSDRFVLSK	AFDQIR	VIALDGDTK	IVAAVQEILKL	LAIPEVPR	TIPGSTVFYPADAVATER	AIELAANTK
gi|66508439	gi|66508439	PREDICTED: similar to Elongation factor 2 (EF-2) isoform 1 [Apis mellifera]	25	AYLPVNESFGFTADLR	NMSVIAHVDHGK	EGVLSEENLR	KDEADNLLQK	TGTITTFK	STLTDSLVSK	EGLPDLNAYLDKL	DLVFITNPDQR	GHVFEEQQIAGTPMFVVK	IMGPNFQPGK	QFSEMYAEK	DSVVAGFQWATK	AGIIAGAK	GGGQIIPTTRR	SDPVVSYR	VNFTVDEIR	YDYDVTEAR	LGIVLKPEDK	VFDSIMNYK	EGLPDLNAYLDK	GGGQIIPTTR	FSVSPVVR	YDYDVTEARK	GVQYLNEIK	DEADNLLQK
gi|66512625	gi|66512625	PREDICTED: similar to heat shock protein 90-alpha isoform 2 [Apis mellifera]	24	AKFENLCK	ALLFIPR	HIYYITGESR	DASTMGYMAAK	EQVANSSFVER	SLTNDWEDHLAVK	ELFIK	EIFIR	EGLELPEDEEEK	HLEINPDHPIMENLR	IILHIKEDQTEYLEESK	HFSVEGQLEFR	HSQFIGYPIK	NPDDISQEEYGEFYK	TLTILDSGIGMTK	LSELLR	EDQTEYLEESK	LGIHEDSQNR	ADLVNNLGTIAK	QLVSVTK	IRYESLTDPSK	LGLGFDDDDTPNVEDEK	GVVDSEDLPLNISR	ELISNASDALDK
gi|110749824	gi|110749824	PREDICTED: similar to heat shock protein 1, alpha [Apis mellifera]	23	ALLFIPK	HLEINPDHTIIETLHQK	NILDNKVEK	SLTNDWEDHLAVK	EGLEFPEDEDEK	ELFIK	HFSVEGQLEFR	HSQFIGYPIK	AQALRDTSTMGYMAAK	NSDDITQEEYGEFYK	LGIHEDSSNR	HIYFITGESK	FYEQFSK	NDGTLTIIDTGIGMTK	ADLVNNLGTIAK	QLVSVTK	EDQAEYLEESK	IEDVDENEEAPEEEGK	DQVANSSFVER	IRYESLTDPSK	LSDLLR	GVVDSEDLPLNISR	ELISNSSDALDK
gi|66499547	gi|66499547	PREDICTED: similar to CG9514-PA [Apis mellifera]	23	AMGNIDNGQR	NLYVMTSSR	ITLDNDEPIEVK	EDFNTLLK	GGYPLPETEIPGFFANNLGLK	SYYGLSNPNTYPR	GFLELR	EVILSAGSIASPQILMLSGIGPK	RLTEVEDWK	EDWGIK	VHGIENLR	NRENLYVMTSSR	TLPVEFTGFVDVNDPHSK	IIFSSATLLK	IYPNYFAEK	AFNVDNDLIK	GADIIK	ILFEGER	VIDASIMPEVTSGNTNAPTIMIGEK	VLLVER	AFLSPVK	ENLYVMTSSR	NQLDDAVYEYLK
gi|66537940	gi|66537940	PREDICTED: similar to heat shock protein 8 isoform 1 [Apis mellifera]	21	AQIHDIVLVGGSTR	IINEPTAAAIAYGLDKK	IINEPTAAAIAYGLDK	IQVYYK	STAGDTHLGGEDFDNR	MVNHFVQEFK	DAGTISGLNVLR	TTPSYVAFTETER	SINPDEAVAYGAAVQAAILHGDK	ELEAICNPIVTK	NQVAMNPNNTIFDAK	RFEDPTVQADMK	NAVITVPAYFNDSQR	QTQTFTTYADNQPGVLIQVYEGER	ETAEAYLGK	MKETAEAYLGK	VEIIANDQGNR	LLQDFFNGK	TVSNAVITVPAYFNDSQR	GTLEPVEK	DNNLLGK
gi|58585098	gi|58585098	major royal jelly protein 1 [Apis mellifera]	19	NNYPSDIDQWHDK	RQDAILSGEYDYK	IFVTMLR	EALPHVPIFDR	SLPILHEWK	VGDGGPLLQPYPDWSFAK	MVNNDFNFDDVNFR	ISIHL	TVAQSDETLQMIASMK	GEGLIVYHNSDDSFHR	FFDYDFGSDER	LAIDK	EYILVLSNK	TSDYQQNDIHYEGVQNILDTQSSAK	YNGVPSSLNVISK	FFDYDFGSDERR	LTSNTFDYDPK	LLTFDLTTSQLLK	IMNANVNELILNTR
gi|66500170	gi|66500170	PREDICTED: similar to CG14476-PB, isoform B isoform 2 [Apis mellifera]	18	VILYATPFR	YEPEYALQDQPQTSK	TTDHVIVTSGENK	LSSYQTESWLER	MGYYIK	VDIANPPK	YFTWDER	EYYINQYSLDK	NDPYTLIVITDSAGK	YNPNNNVLTIR	LILIEK	RDPSYFLHNDATK	NPDSELFIR	SMATYEALFR	SFFAGSQR	VFYILK	LVVIIDPHIK	LYNLDVFEYEVNER
gi|66514614	gi|66514614	PREDICTED: similar to Imaginal disc growth factor 4 CG1780-PA, isoform A [Apis mellifera]	18	LTSESQISGVPPIVTDGPGAEGPHTNTPGLLSYAEVCSR	GLGGVAIYDLSLDDFR	IYLGIGGNADPDDETHK	IVVGIPTYAR	LVTQLK	DLSLDDFR	EGDYPAPIYESYGRVPQDNVDSTAR	GVCTGDKYPIIR	YGSYAYQPYNENTGADGIWVGYEDPDTAGNK	FINSVNR	EGDYPAPIYESYGR	YWLEHGTPGSK	RTFPNLK	DGFTILVR	YLVLTETSQSR	EVEHRDGFTILVR	KYGSYAYQPYNENTGADGIWVGYEDPDTAGNK	TFGYGK
gi|66530142	gi|66530142	PREDICTED: similar to ATP citrate lyase CG8322-PA, isoform A isoform 1 [Apis mellifera]	18	SAYDSAVETMQFPQIR	LILMAQQK	AIYEATGK	MFSEAYDAGLHPQEFVNNTR	SGGMSNELNNIISK	IYILDLAAK	LTILNPAGR	ELGLIR	LLINVTDDKK	LDIAVGEEAPNR	VNADLATVK	FGGALDGAAR	IGNTGGMMDNILHSK	GITIIGPATVGGVK	LVVKPDQLIK	ALQEYQPK	DAYPEEAYIADLDAK	EVLIPVYK
gi|66547450	gi|66547450	PREDICTED: similar to 60 kDa heat shock protein, mitochondrial precursor (Hsp60) (60 kDa chaperonin) (CPN60) (Heat shock protein 60) (HSP-60) (Mitochondrial matrix protein P1) [Apis mellifera]	18	ALSKPVTTPEEIAQVATISANGDK	IGLQVAAVK	TLHDELEVIEGMK	GYISPYFINSSK	AAVEEGIVPGGGTALLR	GIIDPTK	GANPVEIR	TALTDAAGVASLLTTAEAVVAELPK	GANPVEIRR	LVQDVANNTNEEAGDGTTTATVLAR	DRVHDALNATR	IVANALR	AIGNLISDAMK	GVMLAVDK	EGVITVK	ADVIRDQIANTTSDYEK	VSDGNLGYDALNDEYVDMIEK	LASGVAVLR
gi|110758921	gi|110758921	PREDICTED: similar to Glycoprotein 93 CG5520-PA isoform 1 [Apis mellifera]	17	SLLFIPK	HELINNLGTIAK	VIQVDEEEEEEEK	ETASFADSVEQLMR	LLSLTDK	DFTSLSDYVTR	LGVIEDAQNR	VLDMIK	GIVDSDDLPLNVSR	TTFEPLVK	NVLDTNPELAIR	TLEINPR	ILSITDSGIGMAK	LAISNAHQK	FTFQTEVNR	ELISNASDALDK	EGFSLDEGEK
gi|110763826	gi|110763826	PREDICTED: similar to Phosphoglycerate kinase isoform 1 [Apis mellifera]	17	VQIHLPIDFVTADK	LSIDKVDLTDK	YTIKPVADELK	AHSSMLGEGYETR	ELEYFAK	IINNLLSK	IGNSLFDEEGAK	FHIEEEGK	SRELFSQPIK	LGDIYVNDAFGTAHR	VSHVSTGGGASLELLEGK	IVAALDTIK	VLPGVAALSSL	IQLIDNLLDK	VDFNVPLK	ASGFLLK	SLMDNVVEATSK
gi|66514094	gi|66514094	PREDICTED: similar to aldehyde dehydrogenase 1 family, member L2 [Apis mellifera]	17	LFVEETIHDEFLQR	AMAEAVNLVAK	DLGQEALNEYLK	TDVAAPFGGFK	AFEEGEWSK	IEAGTVFINTYNK	IDNTPVFK	QVHDFIR	ISIGNPLDR	NIDDMIAR	AIDNHFVNVER	ANNTEYGLASGILTK	YDAVEVQTNNMTLK	VSLELGGK	SLDSTPGAWTIIDGEEVR	GNREDPLAITAK	DGLLIK
gi|110766932	gi|110766932	PREDICTED: similar to CG6206-PB, isoform B [Apis mellifera]	16	ELEHFR	EDSLLLR	QGTNIAYEALR	LTQSFHYYEGMEGNNMEFK	QLSALTQLK	TMEFIWK	TVDQYYFGSRPTIQK	DGEIEMMVHR	MGNNLLQISK	TFTIVSVK	LEHIFEIDETENLSK	EAMGVLQHHDAVSGTEK	QLVADDYAR	LSLLTDR	VNLQEEVSGNYYPITSK	ENSEFLK
gi|58585142	gi|58585142	major royal jelly protein 3 [Apis mellifera]	16	HIDFDFGSDERR	NPQYEENNVQYEGSQDILNTQSFGK	ILGANVDDLMR	LLTFDLK	LTSNTFDYDPR	LTVAGESFTVK	TNTMVYIADEK	NYPFDVDR	NNGVPSSLNVVTNK	IMENLPQSGR	TFVTIER	VIYEWK	INDPEGNEYMLALSNR	SANNLAHSMK	IAVDKFDR	IINNDFNFNDVNFR
gi|66526635	gi|66526635	PREDICTED: similar to CG31075-PA isoform 1 [Apis mellifera]	16	FSTINPADGSVIAEISEGDK	RVSLELGGK	VGDPFNSETQQGPQIDEEMFHK	VLSLIK	FSTINPADGSVIAEISEGDKADVDK	ANNTNYGLAAGVVTK	FADLIAR	SGQEEGAVLETGGER	EEIFGPVQSILK	SPLVIFDDVDIK	ELGAEGLK	HGNVGYFIK	IYDQFVNHAK	FETMDEVIER	VSLELGGK	IFGDTIPADGNLISLTR
gi|94158822	gi|94158822	odorant binding protein 14 [Apis mellifera]	16	SVDFL	TIEELK	NNVFKPQGIK	LVQCVSK	LTIEELK	KVQLYCECILK	NFNILDK	AVMELLIDENSVK	ANDVIEGNIDVEDK	TISEENPHLK	ELLIDENSVK	ANDVIEGNIDVEDKK	VQLYCECILK	STISEENPHLK	TRLHTEQSVCK	QLVSDCSTISEENPHLK
gi|58585108	gi|58585108	major royal jelly protein 2 [Apis mellifera]	15	YFDYDFGSEER	QNLEMVAQNDR	LTSNTFDYDPR	LHVFDLK	TLQMIAGMK	SQFGENNVQYQGSEDILNTQSLAK	IVNDDFNFDDVNFR	TFVTILR	YDGVPSTLNVISGK	DEYMLVLSNR	GDALIVYQNADDSFHR	YFDYDFGSEERR	SLNVIHEWK	MTIDGESFTLK	QAAIQSGEYDHTK
gi|58585184	gi|58585184	short-chain dehydrogenase/reductase [Apis mellifera]	15	VIEWVEK	VIGIAPQVDK	LVPLQCDLSNQNDILK	ELVVTPNRETI	CALTTLTDCLR	TLVEELK	NRPAYLASK	VALVTGANSGIGK	SELAQCESNIK	DVSNCVLFALQTPDNVLIK	CLIECLVGK	ALQTPDNVLIK	VISISPDLVETDMTAQWLK	ELVVTPNR	FALQTPDNVLIK
gi|66512585	gi|66512585	PREDICTED: similar to alpha-2-macroglobulin-like 1 [Apis mellifera]	15	SESNLMSSTQTFDALK	IIQEYFIDHLK	ASLHSLLDPSSK	GNLLLK	LNTYDYK	EEINHLPQFLR	STLFLSK	YLDAMR	TVVLHEALK	SSTDGFVDFVVPPQHK	SAIGPEEMK	QYISTNEYMSMK	LGEENLSEALK	NLIWWEDK	GYVFTAPK
gi|66559364	gi|66559364	PREDICTED: similar to calsyntenin-1 CG11059-PA, isoform A, partial [Apis mellifera]	15	LDLDSPESGYHGLVK	VFPDTR	NTEPLDYER	FASNEYVQTLAVIHPK	VDYAAGVGSQPLLPSAR	GIPERVDYAAGVGSQPLLPSAR	SNSALESTPSSFNNHGAPR	LYEEVVR	VDRDGVVLSGADTPYNYQQLIR	LIMYTNR	ATLTLATDHIGK	ILEPAPGH	HHGEAPFEIVLK	DFSEGDPNIFRPAEWR	QSAPAMVTVK
gi|110748949	gi|110748949	PREDICTED: similar to Aldolase CG6058-PF, isoform F [Apis mellifera]	14	ALQASVLR	EQISAGQEELIK	IVPIVEPEILPDGDHDLAR	ASPQEIAAATVTALLR	GILAADESTATIGKR	LTPELK	EQISAGQEELIKR	QLLFTSAK	GILAADESTATIGK	LAILENANVLAR	ADDGTPFVELLK	DAISQHISGVILFHETLYQK	VDTGVVTLFGTEEETTTQGLDNLQAR	SIAQQIVAPGK
gi|110749126	gi|110749126	PREDICTED: similar to CG9518-PA [Apis mellifera]	13	VLPLDLNGFVDVNDPHSK	NLYVMTSSR	LNNPDEYPR	EDFNNLLK	AFLNTDILK	GADIIK	ITLDNNQSVQVR	MGIPTLVDLPVGK	GFVELR	VHGVQNLR	AFLSPVK	IYANYFAEK	VIDASIMPEVTSGNTNAPTMMIAEK
gi|110754998	gi|110754998	PREDICTED: similar to Heat shock protein cognate 3 CG4147-PA, isoform A [Apis mellifera]	13	LTPDDIER	IINEPTAAAIAYGLDKK	DVDEIVLVGGSTR	IINEPTAAAIAYGLDK	IVITNDQNR	AKMEEAIDEK	NELESYAYSLK	ITPSYVAFTADGER	AKFEELNMDLFR	NQLTTNPENTVFDAK	ETAEAYLGK	MKETAEAYLGK	DAGTISGLVVMR
gi|110761968	gi|110761968	PREDICTED: similar to Enolase CG17654-PA, isoform A, partial [Apis mellifera]	13	SNLDVTSQSDIDNFLLK	SEVPSGASTGIHEALELRDNDK	YDLNFK	NLYLQFIK	FGLDATSVGDEGGFAPNILDNK	AISNINNTIGPELIK	IGMDVAASEFYK	SDPSTYLDSDSLK	SEVPSGASTGIHEALELR	QIFDSR	EALNLIIDSIK	MGTEIYHHLK	SRFGLDATSVGDEGGFAPNILDNK
gi|110775283	gi|110775283	PREDICTED: similar to Laminin A CG10236-PA, partial [Apis mellifera]	13	EVVLNLLK	ISLYFR	AQELASTVDRLNQENR	EMLDNIEK	EVSFVSFR	NIGTAIEAARK	GQFPGAADAK	NPENLPLLATSTK	EFNNVAESYFTNQR	LLNNLDNNQK	QLDIVDK	SLDLDNLLTDTR	QVVTDTYGR
gi|58585196	gi|58585196	prophenoloxidase [Apis mellifera]	13	SVATQVFNR	YMDSGIFSR	GLDFTPR	SSVTIPFER	IYEAIHTGSVINTR	EDERGLPFTFR	FSDTIVPR	AMGYPFDR	DYTASDLDVEHR	SGILYLFDRPSEPVYVPK	FGDDTESKLPVK	NLDENRPIGGDSLER	QVDELNFDIQDLER
gi|62526112	gi|62526112	elongation factor 1-alpha [Apis mellifera]	13	EVSSYIKK	QTVAVGVIK	LPLQDVYK	IGGIGTVPVGR	GWTVER	YYVTIIDAPGHR	QLIVGVNK	EVSSYIK	STTTGHLIYK	VETGVLKPGMVVTFAPAGLTTEVK	SGDAAIVMLVPSK	ALRLPLQDVYK	MDSTEPPYSETRFEEIK
gi|66514540	gi|66514540	PREDICTED: similar to CG3609-PA [Apis mellifera]	13	DFLEHLQLK	RFDPSYSTVR	DSPLPSIDYLR	AGTIHLANIVDSSR	VALFGVGR	SGEVGHVHVIK	HLPPAQDYLYK	LEVFGPK	VATQAYAHIPEIK	TVSRDSPLPSIDYLR	FDPSYSTVR	DESSVLPEQTLAVSK	YSPYGYDQR
gi|66557660	gi|66557660	PREDICTED: hypothetical protein [Apis mellifera]	13	VVDDISSGIPNAQQQVAELQ	SWNDVK	QAVDIAVQATQNLNNQLQTAATQK	NFVNNIQDYIK	VVDDISSGIPNAQQQVAELQSK	VVDDISSGIPNAQQQVA	QIQEQWNIPDQDTIVK	QAVDIAVQATQNLNNQLQTAATQKS	FQQGVQTLLK	IQEDLAK	VAPTSTTNSQGTPDVQLSELISQAQANINNLAK	ELISQAQANINNLAK	DQSANFVNNIQDYIK
gi|48137684	gi|48137684	PREDICTED: similar to Actin-87E isoform 2 [Apis mellifera]	12	DLYANTVLSGGTTMYPGIADR	GYSFTTTAEREIVR	LDLAGR	LDLAGRDLTDYLMK	VAPEEHPVLLTEAPLNPK	AGFAGDDAPR	GYSFTTTAER	IIAPPER	EITALAPSTIK	DLTDYLMK	IIAPPERK	SYELPDGQVITIGNER
gi|66505007	gi|66505007	PREDICTED: similar to Hsc70Cb CG6603-PA, isoform A isoform 1 [Apis mellifera]	12	NVKPTPEGELSK	TIDLPVEMR	YSHLTEEEVK	TQQPPVTVAQIRGEK	QALLDAAR	TVSTTLNQDEAVAR	RLVEEVFGR	GHALDDLSAALQLAK	ELQMLPFK	MIASAADSQLGGR	LLGEVEK	GVDLIR
gi|66506853	gi|66506853	PREDICTED: similar to CG2767-PA [Apis mellifera]	12	VGDILHPFDENGHIR	AIGLSNFNISQIK	SSAQILLR	LYNLDRGESSR	HIDTATSYENEK	QENIPITAYSPLGSR	GIETHPEYPF	VIGDVLK	RSDIFIVTK	YIVQNGIVVIPK	TSLQNLR	LYNLDR
gi|66521282	gi|66521282	PREDICTED: similar to CG9914-PA isoform 1, partial [Apis mellifera]	12	AIMTEIGQTPVVLTR	LVADGILNAK	HLENSGLLR	DVDAVMSEGLGMR	LYNELDNLVDDK	EIDGFVLNR	LSLLK	ALEDIHQQLK	NSIYDVSMTFGPVPK	AEIPLQVK	GSLTAEQQFK	GSTNLIEVVK
gi|66524161	gi|66524161	PREDICTED: similar to Ferritin 2 light chain homologue CG1469-PA, isoform A [Apis mellifera]	12	FLEPQADRVR	STYLGNYENQR	KQDSAIAHYMEEK	FLEPQADR	RGGSMNFGQEPK	YSDEMWENGIDLIK	TLELNEFASLATALEIQK	ELAGHIR	FTPMIK	QDSAIAHYMEEK	GGSMNFGQEPK	SFANQALK
gi|110756698	gi|110756698	PREDICTED: similar to Phospholipid hydroperoxide glutathione peroxidase, mitochondrial precursor (PHGPx) (GPX-4) [Apis mellifera]	11	YNVTFDLFEK	DIHGNDVSLNK	FAPTVDPLQMESELKK	TQANGFITDDIK	FAPTVDPLQMES	ILAFPSNEFGGQEPGTSVEILEFVK	FDLFEK	SASTIYDFHAK	FAPTVDPLQMESELK	ELVQLYEK	INVNGDNAHPLWK
gi|48097100	gi|48097100	PREDICTED: similar to yippee interacting protein 2 CG4600-PA [Apis mellifera]	11	GIFIVAAK	AANDAGRFNEEIAPVTITVK	LGSQYNLK	SQQLWK	KQDIVVNTDEHPRPQTTLQNLSK	FNEEIAPVTITVK	TEQLTPLAR	FGTSLGQK	RQEVDEFALR	NATDLSVIAAK	LNVDGGSIALGHPLAASGSR
gi|58585222	gi|58585222	take-out-like carrier protein [Apis mellifera]	11	IGESQGSVTLR	VLLLPVR	LRFENLFDGNK	FINENSELLFK	ILPIEPLAVDSVK	IDNEIFNR	DAVVSLAGGLK	NYNIDWDK	LYGLTK	IDNEIFNRVPFDK	IGESQGSVTLRQEYK
gi|66521545	gi|66521545	PREDICTED: similar to Tubulin alpha-1 chain [Apis mellifera]	11	DYEEVGMDSAEGEGEGAEEY	EIVDLVLDR	TIGGGDDSFNTFFSETGAGK	NLDIERPTYTNLNR	DVNAAIATIK	AVFIDLEPTVVDEVR	QLFHPEQLITGK	QLFHPEQLITGKEDAANNYAR	VGINYQPPTVVPGGDLAK	FDLMYAK	LSVDYGK
gi|66525576	gi|66525576	PREDICTED: similar to CG6084-PA, isoform A isoform 1 [Apis mellifera]	11	NIGISNFNSEQIER	GHIVIPK	DAIDIGYR	RQDLFITSK	HIDCAHVYGNEK	EVGIAIK	AMESLVNK	VANSAPTLK	TPAQILIR	IAENYEVFDFK	ITQNIVK
gi|66530423	gi|66530423	PREDICTED: similar to Aldehyde dehydrogenase CG3752-PA isoform 1 [Apis mellifera]	11	RTTLELGGK	NEGAELVSGGTR	ANYIIQGLR	IMSMIESGK	IMSMIESGKNEGAELVSGGTR	EEIFGPVQQILK	ELGQYGLEAYTEVK	TFVEDSIYDEFVER	NHGQVIPIDGK	TGAALVAHNLVDK	FSSLNEVITR
gi|66534027	gi|66534027	PREDICTED: similar to CG5080-PB, isoform B, partial [Apis mellifera]	11	TQILLQETK	KLQDSQFDTISNIDNYAR	MDLANNAEHVNQELNDLEK	TGLGNALDNIK	LLDDVSEQIK	GQSVIVSMADHVLDTK	DTIGALR	LSSVEVSLEK	RMTEVDENLNYLLGR	LQDSQFDTISNIDNYAR	LSLVTQEFNQIK
gi|66534750	gi|66534750	PREDICTED: similar to Cyclophilin 1 CG9916-PA [Apis mellifera]	11	VFFDMTADTK	VFFDMTADTKPVGR	IVMELR	HVVFGK	TSWLDGK	VVEGMDVVRK	FDDENFTLK	SIYGVR	AVIAEEMGLPR	HTEPGILSMANAGPNTNGSQFFITSAK	VVEGMDVVR
gi|66535082	gi|66535082	PREDICTED: similar to Peroxiredoxin 2540 CG11765-PA [Apis mellifera]	11	LQDHVDWVNDIK	ALYIISPDHR	VMILPTVK	VIDSLQLVDK	DDPEQALTVR	LLAHSVDK	NVDEILR	RPEIATPANWVPGEK	LDMIDEISKDDPEQALTVR	LSMHYPTSTGR	VMILPTVKDEELPK
gi|66566441	gi|66566441	PREDICTED: similar to Serine protease inhibitor 5 CG18525-PA, isoform A [Apis mellifera]	11	DSIYHLIER	FALETLK	DIFYSSK	FALETLKK	RALQLPADISK	YYSFENTLK	ALQLPADISK	DLLPPNSITTDTDLVLANAVYFK	ELQITTLLDAIGAGELVMPDVANLK	LSTEAGYTEIR	GFVEDGEESVHLGAAVHR
gi|110758538	gi|110758538	PREDICTED: similar to CG17374-PA.3 isoform 1 [Apis mellifera]	10	NVIELK	LAFLEAHGTGTAIGDPEELNAIDK	LVVVSGR	GLASIETK	QNDQVQSAEEPLIPIVSK	NQLEEAFR	NNLMNKVDLITDNSTR	FLEIGK	VAAIINGESLEDEEFFK	DNAEYFLQALGK
gi|110762568	gi|110762568	PREDICTED: similar to CG32521-PA, isoform A [Apis mellifera]	10	SAVNEFDGTSNSLL	SSSGYPSQSGYPSR	YLTQAILDK	SSSGYPSESGYPSR	SSGYPSESASSGYPS	RVDANSVNAAYPSQAGR	GYPSTSVDEASVK	SSGYPSESASSGYPSR	FTDQLGTIAK	YPSGSGYPSSETRPK
gi|110762892	gi|110762892	PREDICTED: similar to tyrosyl-tRNA synthetase isoform 1 [Apis mellifera]	10	LSSIVTEHDAK	HSDADSLYVEK	IDLGEATGPR	IDLLDNPAAVK	LLDPIRK	EEIHPGDLK	IIEELTPAR	VDAQFGGIDQR	EEESFNVYR	SIDVPLEK
gi|110764149	gi|110764149	PREDICTED: similar to Ect3 CG3132-PA [Apis mellifera]	10	YVEIYLNEVFK	LFEPQGR	GDYGSILLSPILK	LNYGNGLR	ALVYVDDHLVGTLSR	EPILDFGAQYSNNGDNSNDIR	DPAILHAK	VPDINLR	TSNIYHLSIEEPYGQK	LLIENQGR
gi|58585106	gi|58585106	antennal-specific protein 3c precursor [Apis mellifera]	10	LGINV	RVLPDALATDCK	RVLPDALATDCKK	LLNNYFK	CLMDEGR	FLVENKPELWDSLANK	KLGINV	FDNINVDEILHSDR	DESYTSKFDNINVDEILHSDR	VKFEEEAK
gi|66499293	gi|66499293	PREDICTED: similar to Glucose-6-phosphate isomerase (GPI) (Phosphoglucose isomerase) (PGI) (Phosphohexose isomerase) (PHI) [Apis mellifera]	10	AGVNPEQINLLLPHK	QFTNEVLSK	TFTTQETITNAISAK	IYDLFQQDPK	DVMPDVNAVLNHMK	LQQYFSTNGSK	LNKPILVDNK	TETHALLPYDQYLHR	EALQLLLELAK	INFTENR
gi|66509333	gi|66509333	PREDICTED: similar to CG12163-PA, isoform A [Apis mellifera]	10	DFDLPTTETR	DSVNKPVQNVPEPLIQR	EFDEFLK	QHELGDINVLK	ALNSLNQDSPTHHTYR	GGNLISAQK	QVVSGYLYK	VIDIVK	LEESPYVIYR	SMDELIQNDFK
gi|66510285	gi|66510285	PREDICTED: similar to Trehalose-6-phosphate synthase 1 CG4104-PA, partial [Apis mellifera]	10	IIEQAGFK	AYSAVNEEFAAK	DGMNLVAK	ALTMPEDER	AFEMLLEK	LEMDQLIGR	NLLVEHGGR	FVSLAETANK	KIIEQAGFK	FVHPMPAELEGK
gi|66513092	gi|66513092	PREDICTED: similar to mitochondrial malate dehydrogenase precursor isoform 1 [Apis mellifera]	10	FGFSLIK	ELLNAAIPELKK	DDLFSTNASIVR	NLGIGNLNAYEK	GTQVVIIPAGVPR	ANTFIAEAK	YFSTAVVLGK	AGTGSATLSMAYAGAR	DLTQAIAEASPK	AYTGPEELK
gi|66548188	gi|66548188	PREDICTED: similar to thioredoxin peroxidase 1 CG1633-PA, isoform A isoform 1 [Apis mellifera]	10	QITINDLPVGR	GTAVVNGEFK	TMKPDVVGSK	DYGVLDEESGVPFR	QGGLGEMNIPLLADK	IARDYGVLDEESGVPFR	DISLSDYQGK	GLFIIDDK	LVQAFQYTDK	HGEVCPAGWKPGK
gi|110755367	gi|110755367	PREDICTED: similar to CG5195-PA [Apis mellifera]	9	LTTDIIELK	LSEEAFK	ELEMAENDLR	LILSGNK	VFGDRLTTDIIELK	TGITNLPGDAFAQNLYLR	LEYLNIRK	SLSCTYDDDTYRQIEQAR	NDLHVLVGSQPANFETGAAK
gi|110756123	gi|110756123	PREDICTED: similar to Hsp70/Hsp90 organizing protein homolog CG2720-PA isoform 1 [Apis mellifera]	9	LAAFDLGLK	HYTEAIGLDENNHVLYSNR	GNSALEEGRYEEAIK	ILQGMQQQGK	TLLSDIDK	LLESGLIAIH	AYIDPVK	LILEQMQSDPR	MGSALAYLGK
gi|110761504	gi|110761504	PREDICTED: similar to yellow-d CG9889-PA [Apis mellifera]	9	GKVDDIIK	YLYFNSLASYR	GYFDER	FTDTYSLK	TINMTLKPTETNFR	AALVTPIVDVGK	EPIVLESNYK	YVVPDDQVLFGK	HKEPIVLESNYK
gi|110763386	gi|110763386	PREDICTED: similar to CG10638-PA, isoform A isoform 1 [Apis mellifera]	9	REDLFITTK	SIGLSNFNSQQIDR	QNIDIFDFK	QRDIVITAYSPLGSPK	LLPQEIATIDK	ILSIAQIK	YLIDIGTVPIPK	TPAQVVLR	DAIDAGYR
gi|110763663	gi|110763663	PREDICTED: similar to CG6180-PA [Apis mellifera]	9	YNLEGPLAGNFMR	ALIVPNILDTAPTEK	QNQGSITFDERR	SVDLGNELTPTETQQIPEIHYK	VEYDDNVPAYAK	HEGGVLYTLVMTDPDVPTRK	GEILAEYVGPAPPK	YVFLVYK	QNQGSITFDER
gi|48095525	gi|48095525	PREDICTED: similar to -Tubulin at 56D CG9277-PB, isoform B [Apis mellifera]	9	EVDEQMLNIQNK	GHYTEGAELVDSVLDVVR	NSSYFVEWIPNNVK	LAVNMVPFPR	INVYYNEASGGK	IMNTYSVVPSPK	AILVDLEPGTMDSVR	ALSVPELTQQMFDAK	IREEYPDR
gi|48096138	gi|48096138	PREDICTED: similar to Sorbitol dehydrogenase-2 CG4649-PA [Apis mellifera]	9	VAIEPGVSCR	HAADFCFK	LAIFATK	QLGANETLLIK	IIELFGEEPDK	YANDYADALDLLASR	LEDTVQAFETSK	YANDYADALDLLASRK	IVITDLMQSR
gi|58585146	gi|58585146	arginine kinase [Apis mellifera]	9	LIDDHFLFK	RLVHAVNEIEK	VSSTLSGLEGELK	LVHAVNEIEK	AKLEEIAGK	FLQAANACR	LGLTEYQAVK	EMHDGIAELIK	DVFDQLK
gi|66536233	gi|66536233	PREDICTED: similar to UGP CG4347-PA, isoform A isoform 1 [Apis mellifera]	9	IDLPSGTILENK	RDALNELQHELEK	LEATATGDIK	SFEGSIGINVPR	LLEIAQVPK	FLQEEGPSLEWDR	DALNELQHELEK	LPDDAIRDYNSLPTPEGEELK	LIVIK
gi|66547531	gi|66547531	PREDICTED: similar to 6-phosphogluconate dehydrogenase, decarboxylating, partial [Apis mellifera]	9	VIGAYTLK	LPANLLQAQR	YGPSLMPGGNPK	LSNLLLDDFFTK	GYLLEQIR	QFLEHLK	DYFGAHTYELLGQEGK	SFLENEAK	GILFVGSGVSGGEDGAR
gi|66564326	gi|66564326	PREDICTED: similar to plasma glutamate carboxypeptidase isoform 1 [Apis mellifera]	9	NVVADFR	IVVYNQEFVSYGETVR	AIMNEALNGSFK	SIDYVLK	GEESATLLSPR	IPVASITVEDATLLR	ESATLLSPR	EIDSYEIIAR	ADTMLVENSDSLDK
gi|110750827	gi|110750827	PREDICTED: similar to CG1965-PA [Apis mellifera]	8	AEGLLHSLSTHPDGPTQVK	IFTENLYFK	NMFLEALPQIGTK	VLQHELPEVDLTQGR	SIGSLLDR	DVADLLK	GLNIETK	EAALFILELIQDK
gi|110761214	gi|110761214	PREDICTED: similar to translation elongation factor 1-gamma isoform 2 [Apis mellifera]	8	VLIAAQYSGAQIK	ETIEDLDPADAALAAEPK	YITESNAIAYYVANDQLK	GNFDLDDFKR	IADDFVFGETNK	TTNPFDTLPK	GNFDLDDFK	RFYSNEDEVK
gi|110766380	gi|110766380	PREDICTED: similar to CG14661-PA [Apis mellifera]	8	LADLQTK	EITPIIENAISNTFTDISNSILK	ELITTTEENVK	IFVGSGSSLK	LQMEMTK	GEYDVDGQLLLLR	GSGALNGQFNNCK	QFPYEK
gi|110766855	gi|110766855	PREDICTED: similar to Laminin B1 CG7123-PA, isoform A [Apis mellifera]	8	IAEEAQNVDIK	SIVGSLTDSDK	VLPQNLEIDNPYSK	IDAIPFFK	TNLVIEEASK	NADELLDSR	GFVEEAQEK	YSGVAPSTGGDVIFR
gi|48096523	gi|48096523	PREDICTED: similar to 14-3-3 CG31196-PC, isoform C isoform 1 [Apis mellifera]	8	EAAENSLVAYK	EQLPDVEDQDVS	IISSIEQKEENK	IISSIEQK	YLAEFAVGNDRK	NLLSVAYK	LAEQAERYDEMVEAMK	DSTLIMQLLR
gi|48097086	gi|48097086	PREDICTED: similar to 14-3-3-like protein (Leonardo protein) (14-3-3 zeta) isoform 1 [Apis mellifera]	8	QAFDDAIAELDTLNEDSYK	YLAEVATGETR	NLLSVAYK	VISSIEQK	AVTETGVELSNEER	AYQDAFEISK	LAEQAERYDDMAAAMK	DSTLIMQLLR
gi|48142692	gi|48142692	PREDICTED: similar to Glyceraldehyde 3 phosphate dehydrogenase 1 CG12055-PA, isoform A isoform 2 [Apis mellifera]	8	VPVHNVSVVDLTVR	IENDQLVVNGNK	AGAEYIVESTGVYTTK	VIDLIK	GACQNIIPAATGAAK	IAVFSER	VIPALDGK	AGIALNNNFVK
gi|58585076	gi|58585076	juvenile hormone esterase [Apis mellifera]	8	HLIDVASDRFFITDGEK	IPAWIGELSATK	GAHSISEIMSGTSNK	AIVETLANFMR	HLIDVASDR	NYYFESNKIDETTLK	FFITDGEK	TPLGAIK
gi|58585214	gi|58585214	FABP-like protein [Apis mellifera]	8	VLGDQNLVNTVLQPR	LYEFSDNELLVHISTNK	VLGDQNLVNTVLQPRPSFELSK	MNVPFEETLPSLPDR	FQTVTSIEGNTFK	FQFVSQNNFEEFAK	MNVPFEETLPSLPDRK	FQTVTSIEGNTFKTETQVNDSLK
gi|66501507	gi|66501507	PREDICTED: similar to Heat shock protein cognate 5 CG8542-PA [Apis mellifera]	8	RQAVTNSSNTFYATK	GVFEVK	RQTNELQQASLK	VQQTVQEIFGR	ETAESYLNTSVK	FENLVADLIK	NAVITVPAYFNDSQR	DAGQIAGLNVLR
gi|66507096	gi|66507096	PREDICTED: hypothetical protein [Apis mellifera]	8	SIDASWIR	VLGLVDNK	SLEADVATLK	LRSLEADVATLKK	LRSLEADVATLK	SLEADVATLKK	KIGSSDSLPQSVAGLNEQVR	IGSSDSLPQSVAGLNEQVR
gi|66518230	gi|66518230	PREDICTED: similar to 15-hydroxyprostaglandin dehydrogenase [Apis mellifera]	8	QPYAVEFPPLK	CVALLDLSSSPGQQTVNNLEK	RLLENGAK	VVNDLNGLDIVINNAGIYNDK	NEAVWVCK	DIPQTPEHVGNAMVK	EGKQPYAVEFPPLK	YYNNTGIR
gi|66531851	gi|66531851	PREDICTED: similar to Protein disulfide-isomerase precursor (PDI), partial [Apis mellifera]	8	NLSTVEEAK	IFSGDIK	ALAPEYAK	VFLEVGNAVDDHVFGISNNDK	VDAIIETELAEK	VFNEYGVEDGK	EFNEELDVK	IVLFK
gi|66533113	gi|66533113	PREDICTED: similar to transaldolase 1 [Apis mellifera]	8	ISLNEAEFR	TVVMGASFR	EILNIIPGR	LLEELEK	EDPGVLSVTK	LIALYEELGVNK	VLTIEAAK	LASTWEGIQAAK
gi|66534655	gi|66534655	PREDICTED: similar to Glutathione S transferase S1 CG8938-PA, isoform A, partial [Apis mellifera]	8	IADEVVPYYLER	YYLER	LAAFHYEENEEIK	IAQSVAISR	VLNLPAIK	SGLAGKDDWEALEIDSIVDTIHDVR	IADEVVPYYLERLDAQVK	DDWEALEIDSIVDTIHDVR
gi|66550890	gi|66550890	PREDICTED: similar to Phosphoglyceromutase CG1721-PA, isoform A [Apis mellifera]	8	HLDEMSNDEIMK	EIGQENITVQK	YYEIIVNDPR	AAMAAVAAQAK	FLGDEETVK	SFDTPPPPMEPDHK	HYGGLTGLNK	GKIEAISAGK
gi|66551115	gi|66551115	PREDICTED: similar to Eukaryotic initiation factor 4A (ATP-dependent RNA helicase eIF4A) (eIF-4A) isoform 2 [Apis mellifera]	8	DQIHDVFK	GHDVIAQAQSGTGK	LDQGVHIVVGTPGR	GIYAYGFEK	GVAINLVTDDDK	GVAINLVTDDDKR	VLITTDLLAR	ELAQQIQK
gi|66553455	gi|66553455	PREDICTED: similar to leukotriene B4 12-hydroxydehydrogenase [Apis mellifera]	8	ELGFDHAVNYK	CNVEYEFR	ATILQPTMVFNELK	YPIGSTMIGSQVGK	VAVCGSISSYHADASSLPK	VEGFLVSR	EGNLDVALR	EGNLDVALRK
gi|66560172	gi|66560172	PREDICTED: similar to T-complex protein 1 subunit alpha (TCP-1-alpha) (CCT-alpha) isoform 1 [Apis mellifera]	8	TLAVNAAQDATDLVAK	SYRDAMESGELEE	SLLVIPK	LLEVEHPAAR	SSLGPVGLDK	ADLADLK	AGVLEPAISK	GGFIYPVK
gi|110755329	gi|110755329	PREDICTED: hypothetical protein [Apis mellifera]	7	SHETVVQAVPQEAPVAEVPAEQPVAK	AQQPAAVEQPALSSEESSSK	AQQPAAVEQPALSSEESSSKSEEK	QAASESHETVVQAVPQEAPVAEVPAEQPVAK	SESHETVVQAVPQEAPVAEVPAEQPVAK	AGDESKPELLPKPQE	TEAAAAAAAAAAAAAAAPQPEK
gi|110757569	gi|110757569	PREDICTED: similar to Carboxypeptidase D precursor (Metallocarboxypeptidase D) (Protein silver) [Apis mellifera]	7	GGNILDGR	NLLVLEISENVK	DIDGQPIEGATIIVR	SGEPTIVNFTLK	YVANMHGDEAVGR	VFSIGK	SPDDELFK
gi|110758534	gi|110758534	PREDICTED: similar to CG5390-PA isoform 1 [Apis mellifera]	7	NEIFPHQDR	HPQGVGFR	IRAGEWDTQTK	LGFDDESVTK	NTVFDGTR	EGHYQVILK	NLDNTVYQAQK
gi|110764421	gi|110764421	PREDICTED: similar to Neuropeptide Y receptor-like CG5811-PA [Apis mellifera]	7	DISPLLEEK	SLNLVVVR	GIDIQTILNAK	LFTSSVSK	VLVDLEK	GLLGLEDVTDELNIALK	SLEELDTSVVELLK
gi|110764439	gi|110764439	PREDICTED: similar to CG15006-PA [Apis mellifera]	7	EAAATAPVAYAAPVTK	TVDYTADPVNGFNAVVRK	IAAAPVAYAAPVAK	AVDADFDPHPQYSYAYDVHDSLTGDAK	DGDLVQGSYSLIEADGTRR	AVVATPVAK	VAAGPLAYAAPVAK
gi|110773271	gi|110773271	PREDICTED: similar to CG6543-PA, isoform A [Apis mellifera]	7	LIAEAIK	EGMTAFIEK	AFAAGADIK	NNTFAYNIR	FGQPEITIGTIPGAGGTQR	LITELNDAMLK	AMEMVLTGK
gi|66506786	gi|66506786	PREDICTED: similar to CG5362-PA isoform 1 [Apis mellifera]	7	EVVPTADPSVAFK	DLLAANVEIFK	ENFTAMTR	LLDIPVMMK	IVQGLSINDFAR	LNITSNELEEERAEAK	LNVQVDK
gi|66515987	gi|66515987	PREDICTED: similar to Translationally controlled tumor protein CG4800-PA isoform 1 [Apis mellifera]	7	LVDDVLYEVYGK	SYTLYLK	DIFTGDEMFSDTYK	HGLEEQKF	LQETFAFGDKK	LQETFAFGDK	LEEQAPDQVEVFKK
gi|66522349	gi|66522349	PREDICTED: similar to T-complex Chaperonin 5 CG8439-PA, isoform A [Apis mellifera]	7	ELTFGTTK	FEELTPEK	NMDVDHEIAK	DVNFELIK	DVANILK	AQNVIETLTSK	ISTLEQYAFR
gi|66530527	gi|66530527	PREDICTED: similar to Annexin IX CG5730-PC, isoform C [Apis mellifera]	7	IFEEYER	SELGGNFEK	DLISELK	SEIDLGDIK	ELYDTDLEEDLK	DLEEDLK	GLGTDDSTLIR
gi|66546657	gi|66546657	PREDICTED: similar to ERp60 CG8983-PA, isoform A isoform 2 [Apis mellifera]	7	NYFGIAGVR	EDLSLATTFHAVSK	DMEAGVLEPYLK	GDFVSDYNGPR	YSVSGYPTLK	GDKPVILAR	DVVELTDETFSHELER
gi|66548684	gi|66548684	PREDICTED: similar to Pyruvate kinase CG7070-PB, isoform B [Apis mellifera]	7	GVNLPGTPVDLPAVSEK	SIDMLEK	TGLLEGGGAAEVELKK	VFVDDGLISLK	DAHALTEIR	GAGFTNSLR	AGLSIPVGIALDTK
gi|66563290	gi|66563290	PREDICTED: similar to T-complex protein 1 subunit gamma (TCP-1-gamma) (CCT-gamma) [Apis mellifera]	7	AVAQALEIIPR	AGLFEIK	NLLIEPK	TLAQNCGANTIR	NLQDALHVAR	EITVQHPAGK	AIADVIR
gi|110749123	gi|110749123	PREDICTED: similar to CG9514-PA [Apis mellifera]	6	VLGTLDEGRR	GVIELR	AFLTPVR	VLGTLDEGR	NLYVITSTR	LGIPVLVDLPVGK
gi|110751158	gi|110751158	PREDICTED: similar to Cofilin/actin-depolymerizing factor homolog (Protein D61) (Protein twinstar) [Apis mellifera]	6	YIQATDLSEASEEAVEEK	MLYSSSFDALK	QIDVEVIGPR	DAAYDAFLEDLQK	SLVGVQK	MLYSSSFDALKK
gi|110751318	gi|110751318	PREDICTED: hypothetical protein [Apis mellifera]	6	SELNDALEK	DAEHSNFDDLTNK	QIFDDAK	SFIGQAGENIRK	SFIGQAGENIR	LPQDAEHSNFDDLTNK
gi|110757537	gi|110757537	PREDICTED: hypothetical protein [Apis mellifera]	6	DANNLLNNVK	NSQLTDDLEK	VIEVIDDLNEK	TSEIINHVTNIIK	FRQEIEDDVEEVK	NNLDELK
gi|110758269	gi|110758269	PREDICTED: similar to pericardin CG5700-PB [Apis mellifera]	6	TTGHFIIGDQAK	GILTIGQIDNR	TIYPESGSITYPVGVSDTITGGDVTHPGSISSIK	QNIEQYPSEIQGIR	IYPIGQIPSK	TVGDIAYPR
gi|110761561	gi|110761561	PREDICTED: similar to Malic enzyme CG10120-PB, isoform B isoform 1, partial [Apis mellifera]	6	IIPENTFLIAAK	AIVVTDGER	YGYENDIATVHPQPK	SLADMVSNEDLEK	EGISIEEAK	HIDSLLEVVK
gi|110762641	gi|110762641	PREDICTED: similar to Ferritin 1 heavy chain homologue CG2216-PE, isoform E [Apis mellifera]	6	VLEYLLMR	MIQTHGMLGEFLFDK	HWLDMDK	SLESQVNVEIK	FFFESATEEREHAIK	FFFESATEER
gi|110763782	gi|110763782	PREDICTED: similar to dihydroxyacetone kinase 2 [Apis mellifera]	6	ITTVLSLK	VVLMPK	TALNSLTQYGK	IAGAVAEEGSSLETVYK	NMNINPVR	ESLYGVTYAFPQLEYQVAHK
gi|110764717	gi|110764717	PREDICTED: similar to Isocitrate dehydrogenase CG7176-PC, isoform C isoform 2 [Apis mellifera]	6	SDYLETFEFIDK	TVEAEAAHGTVTR	LILPYLDIK	LIDDMVAYAMK	AVDFIIPGPGK	DIFHEIYEK
gi|48100966	gi|48100966	PREDICTED: similar to bellwether CG3612-PA isoform 1 [Apis mellifera]	6	HALIIYDDLSK	DLLNTIAK	VLSIGDGIAR	SAEISSILEER	AVDSLVPIGR	EAYPGDVFYLHSR
gi|48103127	gi|48103127	PREDICTED: similar to string of pearls CG5920-PA [Apis mellifera]	6	EYEIIDK	FLGVELK	VVGGQRPAEVV	GTGIVSAPVPK	AFVAIGDYK	GAIILAK
gi|58585104	gi|58585104	vitellogenin [Apis mellifera]	6	ILSVFEPYLEGK	QDILNLR	SMEAANIMSK	ELVGATSIIK	ALLTVQAK	MMAVEPTDK
gi|62198227	gi|62198227	major royal jelly protein 7 [Apis mellifera]	6	TFVTVLR	YDGVPSSLNVISEK	GVPSSLNVISEK	YIDYDFGSEEK	ILNNDLNFNDINFR	GDGLIVYQNSDDSFHR
gi|66508193	gi|66508193	PREDICTED: similar to pugilist CG4067-PA, isoform A isoform 1 [Apis mellifera]	6	IVGTPISELLK	LVGDVDYK	SGVPIAGAQAVVLGR	TSNSLTGDPSIK	ITIGENPTEK	GIVLSGTELAK
gi|66513205	gi|66513205	PREDICTED: similar to lethal (1) G0022 CG8231-PA, partial [Apis mellifera]	6	GIDPPSLDMLAR	SFVVINQK	GIQDVMK	SEVNSGFFYK	ENLMNVAR	MLVSGAGDIK
gi|66513527	gi|66513527	PREDICTED: similar to Superoxide dismutase CG11793-PA isoform 1 [Apis mellifera]	6	TIQLQGPHSVIGR	TLVVHADPDDLGK	VTGQVTGLK	AVCVLQGEVK	GTIFFEQPESTNSVK	LACGVIGITKV
gi|66531474	gi|66531474	PREDICTED: similar to dj-1 CG1349-PA [Apis mellifera]	6	AFASSAEVGK	QTADNVAQAMLYVQ	VVIDDNLITSR	YDVVILPGGLDGSK	QITSYPAMK	DQLVDYYK
gi|66546646	gi|66546646	PREDICTED: similar to Phospholipid hydroperoxide glutathione peroxidase, mitochondrial precursor (PHGPx) (GPX-4) [Apis mellifera]	6	SIYDFTAK	EQGGILGDFIK	HGPNVAPSNLK	SIKGEDVFLSK	FDLFEK	ELNELYDEYAESK
gi|66547340	gi|66547340	PREDICTED: similar to 40S ribosomal protein S3a (C3 protein) [Apis mellifera]	6	LLELHGDGAGSK	NVLTNFHGMDLTTDK	LLPDATAK	MVDTITNDVTK	TTDGYLLR	LIAEDVQHR
gi|66561330	gi|66561330	PREDICTED: similar to Phosphogluconate mutase CG5165-PA [Apis mellifera]	6	MMQHIESEIQKPEFINSK	NIFDFSSIK	ILFQDGSR	IYDITK	SMPTGAAIDR	LFGSTLVVGGDGR
gi|94158810	gi|94158810	odorant binding protein 13 [Apis mellifera]	6	LLQCFIDNNLMK	GIFDK	VGFVNADTTFNEEK	IESVCAEENGIDLKK	IESVCAEENGIDLK	KVGFVNADTTFNEEK
gi|110749543	gi|110749543	PREDICTED: similar to CG3246-PA [Apis mellifera]	5	LQILLNK	QMNIYGLSK	QIYEYIPSIEEK	GIGRLEVASDGK	YQIMDAIEGPLK
gi|110755909	gi|110755909	PREDICTED: similar to Tequila CG4821-PA, isoform A [Apis mellifera]	5	MNNDIALVLLK	DFNEDEDLIFQK	LKPSTEFDYYEMK	QKLEGYDVEK	ILVSTETK
gi|110759030	gi|110759030	PREDICTED: similar to CG31248-PA [Apis mellifera]	5	DGVSVVAVDTNSK	AVDLLSESGASK	VISAITTSNYSQK	IAEELIK	TPVTINDVNIIENQEK
gi|110762382	gi|110762382	PREDICTED: similar to spermidine synthase [Apis mellifera]	5	AAFILPR	SQYQDVMVLETK	YLPSMGVGLDHPK	IVQVEIDPK	TVLIVGGGDGGVAR
gi|110768510	gi|110768510	PREDICTED: similar to Protein disulfide-isomerase precursor (PDI), partial [Apis mellifera]	5	QLAPIYEALGEK	VSSYPTITLYK	DSENLVIAK	ILEYFGMK	VLVGTNFHEVAYDK
gi|110775909	gi|110775909	PREDICTED: similar to Glutamate oxaloacetate transaminase 1 CG8430-PA, isoform A, partial [Apis mellifera]	5	AFLEDTHEK	NFGLYNER	VAAEFLNR	VNLSIGAYR	SQLTLIVR
gi|48101950	gi|48101950	PREDICTED: similar to Ribosomal protein S9 CG3395-PA, isoform A [Apis mellifera]	5	IIGEYGLR	ARLDQELR	IEDFLER	HIDFSLK	IGVLDESR
gi|48140590	gi|48140590	PREDICTED: similar to Thioredoxin reductase-1 CG2151-PA, isoform A isoform 2 [Apis mellifera]	5	KPLTEELKPENIGLK	IDAIDEQTNVPNVYAVGDVLHK	DTVGIHPTVAEEFTR	GFDQQMASTVAQEMER	VAVLDFVTPSPR
gi|58585174	gi|58585174	hymenoptaecin [Apis mellifera]	5	QHAGFEFGK	SRPSLDIDYK	TGDAYGGLNIRPGQPS	NGMTGDAYGGLNIRPGQPSR	GSIVIQGTK
gi|58585250	gi|58585250	profilin [Apis mellifera]	5	SEGFEVSK	SEGFEVSKEELTK	LVQGFEEQDILTSSGVTLAGNR	YIYLSGTDR	AAIAGHDGNLWAK
gi|66509442	gi|66509442	PREDICTED: similar to Dipeptidyl aminopeptidase III CG7415-PC, isoform C isoform 1 [Apis mellifera]	5	EYAVNEIEK	AIGDFLTK	DAELVNDFMQSK	YIEHFQTGSLQDHK	QLESGSYNFNIGK
gi|66509812	gi|66509812	PREDICTED: similar to Angiotensin converting enzyme CG8827-PA, isoform A [Apis mellifera]	5	LLDDDSTDVEANINHLYLK	IISEMENIYSTAK	ICDYHNR	YVELSNMAAR	EGANPGFHEAVGDVIALSASTPSHLK
gi|66513481	gi|66513481	PREDICTED: similar to Ubiquitin activating enzyme 1 CG1782-PA isoform 1 [Apis mellifera]	5	VYGIPINR	DNFEGLFR	ASAEIDEGLYSR	NVILGGVK	IAETDSQVQVSNGSGNIDHER
gi|66517490	gi|66517490	PREDICTED: similar to Putative deoxyribose-phosphate aldolase (Phosphodeoxyriboaldolase) (Deoxyriboaldolase) (DERA) [Apis mellifera]	5	IGSSNLLDNIIEEIQSN	ATVGGGFPSGQYLLETR	LMDAITALEK	LYEELK	VILGTGELGNLENVYK
gi|66519842	gi|66519842	PREDICTED: similar to Proteasome 2 subunit CG3329-PA [Apis mellifera]	5	ELVADAIR	RIEVEPMDTSS	TVHPIIIEGETVR	TTIAGVVYK	GSVDYLRPYDVANVK
gi|66522154	gi|66522154	PREDICTED: similar to CG2811-PA isoform 2 [Apis mellifera]	5	VFVYGTLK	IEDISFLSNK	FEEVSTLIK	KLDELEEHPAFYK	TTIPYPLIIATDYNIPFLLK
gi|66524882	gi|66524882	PREDICTED: similar to CG6180-PA isoform 1 [Apis mellifera]	5	LTFDER	GDVLSDYIGSGPPK	YVFLLYK	VTYPNQISVDIGK	VLTPTQVK
gi|66526470	gi|66526470	PREDICTED: similar to walrus CG8996-PB, isoform B isoform 1 [Apis mellifera]	5	TIYAGNAIQTLK	LLYTLADK	VLIADSDAFK	AAVDAGFVPNDLQVGQTGK	AVPELTEKL
gi|66530373	gi|66530373	PREDICTED: similar to CG3609-PA [Apis mellifera]	5	AQNFSSLHK	GMIESPK	VDLPNEAYIIGTK	QTTELINLAK	LAEDNDIDAVYIGTLHPQHFEIAK
gi|66535742	gi|66535742	PREDICTED: similar to CG17337-PA isoform 1 [Apis mellifera]	5	QLFNYIDDHK	NIILLPIGASDDGAHSQNEK	AIGIDIPVNLK	TVLIYGHLDVQPALK	TEYINNLR
gi|66536388	gi|66536388	PREDICTED: similar to Apolipoprotein D precursor (Apo-D) (ApoD) [Apis mellifera]	5	LSDFGVNPFDLSIISQTK	TSIDNLR	QDSDHPVLSLTSLK	GEEPGEYILK	QSATILSR
gi|66540596	gi|66540596	PREDICTED: similar to CG8351-PA isoform 1 [Apis mellifera]	5	ALEVIPR	SGAQVVLSK	EQLLIGAIAR	TLVDIAK	LLEIVHPAAK
gi|66544702	gi|66544702	PREDICTED: similar to CG8258-PA [Apis mellifera]	5	TLAENSGSYASELLSK	FSRGEESLLESQIK	AIDDGVNTFK	MIINHIEK	FATALEVFPK
gi|66546988	gi|66546988	PREDICTED: similar to R04B5.5 [Apis mellifera]	5	EALEALK	NHTLALR	LDLDFEAK	SVTISEPQEK	GLGLLR
gi|66555021	gi|66555021	PREDICTED: similar to Apolipoprotein D precursor (Apo-D) (ApoD) [Apis mellifera]	5	LSDFGVNPFDLSIISQTK	TFIDNLR	QDSDHPVLSLTSLK	GEEPGEYILK	QSATILSR
gi|66557932	gi|66557932	PREDICTED: similar to Glycogen phosphorylase isoform 2 [Apis mellifera]	5	AAPGYHLAK	NNVVNTLR	GIVDVENVGNFKK	MSLIEEEGEK	YEYGIFAQK
gi|66560290	gi|66560290	PREDICTED: similar to cathD CG1548-PA [Apis mellifera]	5	MDSIQIGSDLK	YYTEFDMGNNR	FDGILGMAYSK	ISVDGVTPVFYNMVK	YGGELILGGSDPNHYEGSFTYVPVDK
gi|66565246	gi|66565246	PREDICTED: similar to CG6426-PA isoform 1 [Apis mellifera]	5	TVQGYMMK	LGGYGCNGSLNSK	LCMQTFEK	CVNDPYCAAR	YENIYK
gi|94158668	gi|94158668	odorant binding protein 15 [Apis mellifera]	5	DFQNAIR	QIINDVNDGK	DGNFNEHVSR	TINDILNS	IFQCITK
gi|110755865	gi|110755865	PREDICTED: similar to Mannosidase I CG32684-PA, isoform A, partial [Apis mellifera]	4	TLQNELSDR	GNPLYRPAPSL	LGPEAFHFIEGNEAK	LLYVSDLK
gi|110755978	gi|110755978	PREDICTED: similar to Gram-negative bacteria binding protein 1 CG6895-PA [Apis mellifera]	4	TLDFGLR	GNENLISTDGK	VFPDGTTSSGNVK	NTFSFQYGK
gi|110756965	gi|110756965	PREDICTED: similar to CG3153-PB, isoform B [Apis mellifera]	4	DIEYIYKR	QDVESLVNSVNAA	DIEYIYK	FEDPNQVK
gi|110757143	gi|110757143	PREDICTED: similar to easter CG4920-PA [Apis mellifera]	4	SETINLLR	DVTFTNYIK	VSLPFVDK	YDIALLR
gi|110757651	gi|110757651	PREDICTED: similar to CG14207-PB, isoform B isoform 1 [Apis mellifera]	4	DGVLTVEAPLPAIGTGEK	ESNNFFK	LIPIAHQ	EFLLPK
gi|110758214	gi|110758214	PREDICTED: similar to Tudor-SN CG7008-PA [Apis mellifera]	4	LIELENAAK	AAVEIFK	AVVEFVTSGSR	TNIAEALVAR
gi|110759569	gi|110759569	PREDICTED: similar to Beta-hexosaminidase beta chain precursor (N-acetyl-beta-glucosaminidase) (Beta-N-acetylhexosaminidase) (Hexosaminidase B) [Apis mellifera]	4	VMPEFDTPGHTR	SNPEINSYMK	AIILAEAR	GLLLDTSR
gi|110760009	gi|110760009	PREDICTED: similar to CG31548-PA [Apis mellifera]	4	ILDLKR	SAIDQFTR	VNAVNPGVITTNLHR	SNKPLIIPGDLTNETDVQNIIK
gi|110760429	gi|110760429	PREDICTED: similar to capricious CG11282-PA, isoform A [Apis mellifera]	4	YIETYDLEPLK	LQHLDLR	LHTLDLSK	IETGSMDGLGR
gi|110760444	gi|110760444	PREDICTED: hypothetical protein [Apis mellifera]	4	QQQSLFDATNR	QMEENFR	GATQSPEDDPSIDSRPR	QLQAQFQK
gi|110762902	gi|110762902	PREDICTED: similar to ATP synthase- CG11154-PA, isoform A [Apis mellifera]	4	VVDLLAPYAK	LVPLEETIK	IINVIGEPIDERGPIPTDK	IMDPNIIGAEHYNVAR
gi|110762981	gi|110762981	PREDICTED: hypothetical protein [Apis mellifera]	4	SPLVAAAPYIAAPVATAAVVK	TAAPIVAAAPAAAVYAHAPVVATY	GFLAPAVHAAPVVAAAPVAVAHTLPVATSYANTYK	SPLVAAAPYIAAPVATAAVVKT
gi|110763407	gi|110763407	PREDICTED: similar to CG6124-PA [Apis mellifera]	4	AGYQLEPGMEGTNAK	NEGFALDSNTGR	RGYVFSPSDATR	CNKGYR
gi|110763457	gi|110763457	PREDICTED: similar to CG8029-PB, isoform B [Apis mellifera]	4	SYFPAVEK	TTSEEFDLFLHK	DSSPNLIAILTGK	KLENSPPVLLYIK
gi|110764441	gi|110764441	PREDICTED: similar to Ccp84Ad CG2341-PA [Apis mellifera]	4	TVDYTADPVNGFNAVVRK	LSSVAHTPVAYATPVAK	DGDVVQGSYSLIDADGTK	AVAAAPVAATPVAAAPVAVK
gi|110766503	gi|110766503	PREDICTED: similar to CG8444-PA [Apis mellifera]	4	FLEEVQLLHAIAK	EVLAAALGFTVK	LPEAVVVVAIEGVDSLDIPK	ISLGDGLDALGQSALGELKPTPIDETSLR
gi|110770269	gi|110770269	PREDICTED: similar to bubblegum CG4501-PA, partial [Apis mellifera]	4	DNFTLNTLK	SQALYYNINK	TVSEVLEK	NFIHYSETGLDGPDQILPADSFK
gi|48094341	gi|48094341	PREDICTED: similar to Chd64 CG14996-PB [Apis mellifera]	4	NFTEEQLR	GANQSGINFGNTR	SGFAAEAQR	AGQGVISLQYGSNK
gi|48096130	gi|48096130	PREDICTED: similar to Putative aldehyde dehydrogenase family 7 member A1 homolog (ALH-9) [Apis mellifera]	4	IRTSTPQEVSNTITK	TSTPQEVSNTITK	VINSISPATGK	IKDEFLGK
gi|48097948	gi|48097948	PREDICTED: similar to CG4572-PB, isoform B [Apis mellifera]	4	TVDSLTEVLVR	TFIPESK	YVPAVSHAIK	NAGHMVPLDQPK
gi|48105889	gi|48105889	PREDICTED: similar to ribosomal protein L7a [Apis mellifera]	4	VAAAPLAVK	QTATQLFK	NFGIGQDIQPAR	SGTNTVTTLVEQKK
gi|48139441	gi|48139441	PREDICTED: similar to L-xylulose reductase (XR) (Dicarbonyl/L-xylulose reductase) [Apis mellifera]	4	GAVDMLSK	YEGQVIALSK	AILNVSQIVAK	VGGSIVNISSQASQAALK
gi|48142173	gi|48142173	PREDICTED: similar to Proteasome subunit alpha type 7-1 (Proteasome 28 kDa subunit 1) (PROS-Dm28.1) isoform 1 [Apis mellifera]	4	TVHEFLQK	LTVEDPVTLEYITR	YYTPEEVATEK	GNDVVVLGVEK
gi|66499419	gi|66499419	PREDICTED: similar to Puromycin sensitive aminopeptidase CG1009-PC, isoform C isoform 1 [Apis mellifera]	4	ALGAIKDETLLAK	VTNEAVETLVFER	TVQQSVESIR	ALELDALK
gi|66511001	gi|66511001	PREDICTED: similar to CG2947-PA, isoform A isoform 1 [Apis mellifera]	4	EISTNPTNILK	ALELNPDSAAAHK	MGNLTLQPTEEEIAESQAK	FEEAANDLR
gi|66514422	gi|66514422	PREDICTED: similar to Senescence marker protein-30 CG7390-PA, isoform A [Apis mellifera]	4	TGLNENQLK	EQLHAGYLFAIK	IVFDFLK	LYYVDIYAQK
gi|66520497	gi|66520497	PREDICTED: similar to Nucleoside diphosphate kinase (NDK) (NDP kinase) (Abnormal wing disks protein) (Killer of prune protein) [Apis mellifera]	4	EVIDWTSWAEK	YMLGETNPK	EINLWFGEEK	NIIHGSDSVESANK
gi|66525285	gi|66525285	PREDICTED: similar to Ribosomal protein L4 CG5502-PA isoform 1 [Apis mellifera]	4	MMNTDLSR	ADYNLPFPK	ELALAEK	GHMVQEIPELPLVVSDK
gi|66531797	gi|66531797	PREDICTED: similar to Ribosomal protein S27A CG5271-PA [Apis mellifera]	4	ESTLHLVLR	MQIFVK	TLSDYNIQK	QLEDGRTLSDYNIQK
gi|66533395	gi|66533395	PREDICTED: similar to CG7033-PA, isoform A isoform 1 [Apis mellifera]	4	GSGNLSAIQVIK	LAVDAVMR	ILVDMSR	SAGQVQVTNDGATILK
gi|66538476	gi|66538476	PREDICTED: similar to Calmodulin CG8472-PA, isoform A [Apis mellifera]	4	DGNGFISAAELR	ELGTVMR	EAFSLFDK	HVMTNLGEK
gi|66545506	gi|66545506	PREDICTED: similar to Calreticulin CG9429-PA isoform 1 [Apis mellifera]	4	FWNDPENDK	FLDDSWEK	SGTIFDNVLITDDPEVAR	EIYFEEK
gi|66546786	gi|66546786	PREDICTED: similar to myo-inositol 1-phosphate synthase A1 isoform 1 [Apis mellifera]	4	AAIENILR	TFIGGDDFK	VLNINLQK	DIVEFK
gi|66550553	gi|66550553	PREDICTED: similar to CG18473-PA [Apis mellifera]	4	FGGGTIVENSNYGLK	EEMYDVILK	RAIQATAEVQQQLK	AILSHLDR
gi|66551889	gi|66551889	PREDICTED: similar to CaBP1 CG5809-PA isoform 1 [Apis mellifera]	4	GSFSYDGINEFLR	IFGIDNKPEDYNGPR	ILNELGEK	GAQLPTILETK
gi|66551967	gi|66551967	PREDICTED: similar to Ribosomal protein L13 CG4651-PA, isoform A isoform 1 [Apis mellifera]	4	LILFPLNEK	GEIMPVR	SVESLQTNAQR	GFTLEELK
gi|66559208	gi|66559208	PREDICTED: similar to Ribosomal protein L6 CG11522-PB, isoform B [Apis mellifera]	4	INISGLK	ANYPTADPVTVHHAK	FVISAIK	VSQNYVIATSTR
gi|66563109	gi|66563109	PREDICTED: similar to esterase D/formylglutathione hydrolase [Apis mellifera]	4	DGQLLPENLLSAAK	ELPALINEK	MYSYITK	DAGLPLVLR
gi|66565929	gi|66565929	PREDICTED: similar to Ribosomal protein L14 CG6253-PA [Apis mellifera]	4	VLVDGPSSNVPR	LNDLHLTK	IAYVSDGPHK	LVAIVDIIDQNR
gi|110749011	gi|110749011	PREDICTED: similar to lava lamp CG6450-PC [Apis mellifera]	3	LIEGLK	GLLLSK	GTLTNVDLSPK
gi|110749017	gi|110749017	PREDICTED: similar to CG9360-PA [Apis mellifera]	3	FNALIDQK	EIISSIK	ALPSHDIK
gi|110749721	gi|110749721	PREDICTED: similar to Muscle-specific protein 300 CG33715-PD, isoform D [Apis mellifera]	3	KIELSK	QEDSSSKK	DIIQER
gi|110750103	gi|110750103	PREDICTED: similar to LIM and SH3 domain protein F42H10.3 [Apis mellifera]	3	QGMLPANYVEPAQI	QAATTVIYTSDK	IISNVAYHGELQK
gi|110755382	gi|110755382	PREDICTED: similar to 40S ribosomal protein S15Aa [Apis mellifera]	3	MNVLSDALK	VVVNLSGR	FDVPINDIEK
gi|110755389	gi|110755389	PREDICTED: similar to CG11796-PA, isoform A [Apis mellifera]	3	TYGNTYHTLIDR	ILEDLNILQK	MPINEPAPGK
gi|110755821	gi|110755821	PREDICTED: similar to CG12449-PD.3 isoform 1 [Apis mellifera]	3	EGALSIHR	VIFLEDDDVAAVK	QQIIEGLK
gi|110756571	gi|110756571	PREDICTED: similar to Ribosomal protein S16 CG4046-PA [Apis mellifera]	3	ALVAYYQK	EPIQSVQVFGR	QKEPIQSVQVFGR
gi|110756609	gi|110756609	PREDICTED: hypothetical protein [Apis mellifera]	3	NLVNGQCPLQSGQAATYYLK	GTNVEANVDFK	ILGCDTLPCNLVR
gi|110758416	gi|110758416	PREDICTED: hypothetical protein [Apis mellifera]	3	NLEDVPAR	INVNSEEDLPGIR	SLNSNSFSQLSDPTPSR
gi|110759098	gi|110759098	PREDICTED: hypothetical protein [Apis mellifera]	3	LVPGAPIGLDGR	IVPAAPLGPDGR	VVDTPEVALAK
gi|110760701	gi|110760701	PREDICTED: similar to 3-hydroxyacyl-CoA dehydrogenase type-2 (3-hydroxyacyl-CoA dehydrogenase type II) (Type II HADH) (3-hydroxy-2-methylbutyryl-CoA dehydrogenase) (Scully protein) [Apis mellifera]	3	DLASIGVR	DMPHELTDFNK	VVIADLPISK
gi|110760714	gi|110760714	PREDICTED: similar to DISCO Interacting Protein 2 CG7020-PA [Apis mellifera]	3	LAELDLELSEDR	LLLDR	QLTVVCNISVRQDGR
gi|110760746	gi|110760746	PREDICTED: similar to CG3011-PA [Apis mellifera]	3	YSDVVSTTTHK	VNINTGLIDYDK	GLLLSK
gi|110761725	gi|110761725	PREDICTED: similar to Lachesin CG12369-PA, isoform A [Apis mellifera]	3	NIANDQLPLSHGSSLIIR	DIGDTVEFR	ENNAILPTGGSIYR
gi|110763596	gi|110763596	PREDICTED: similar to CG31954-PA [Apis mellifera]	3	SGSTNVYSGGSLHDVER	VSVPLVSK	IVGGEATTIHEAPYQISLQK
gi|110764584	gi|110764584	PREDICTED: similar to Vanin-like protein 1 precursor, partial [Apis mellifera]	3	AVVFDNVR	GNIFNSIK	LLISQVPK
gi|110765226	gi|110765226	PREDICTED: similar to 60S acidic ribosomal protein P2 (Acidic ribosomal protein RPA1) [Apis mellifera]	3	ILSSVGIETDGEK	VIAELNGK	SIEELISQGMEK
gi|110771947	gi|110771947	PREDICTED: similar to plasma glutamate carboxypeptidase [Apis mellifera]	3	NVVADFR	MQAVNLSPTISR	ADTMLVENSDSLDK
gi|110773825	gi|110773825	PREDICTED: similar to CG6154-PA, isoform A [Apis mellifera]	3	QDILAPK	NLIGPNHVGIGADYDGVNTMPEGLEDVSK	YSDLFDR
gi|48096664	gi|48096664	PREDICTED: similar to CG8498-PA [Apis mellifera]	3	VEELISIIGKK	VEELISIIGK	ELSAPASDADLLELYSLYK
gi|48097366	gi|48097366	PREDICTED: similar to ran CG1404-PA, isoform A [Apis mellifera]	3	EAQETALPEDDEDL	NLQYYDISAK	CVLVGDGGTGK
gi|48109165	gi|48109165	PREDICTED: similar to CG1124-PA isoform 3 [Apis mellifera]	3	VMEPQLK	ILTEATNLFLR	LSIDSNPEYIK
gi|48142237	gi|48142237	PREDICTED: similar to ribosomal protein L31 [Apis mellifera]	3	SAMSEVVTR	EYTVNLHK	GLQTENVDASQD
gi|58585138	gi|58585138	major royal jelly protein 5 [Apis mellifera]	3	GVPSSLNVISEK	FINNDYNFNEVNFR	LTSNTFDYDPK
gi|58585170	gi|58585170	major royal jelly protein 4 [Apis mellifera]	3	IAIDEYER	NTLIIYQNADDSFHR	VQDVFDSQLTVK
gi|58585176	gi|58585176	defensin preproprotein [Apis mellifera]	3	GQVNDSACAANCLSLGK	VTCDLLSFK	DLWDK
gi|58585226	gi|58585226	apidaecin type 22 [Apis mellifera]	3	EPEAEPGNNRPVYIPQPRPPHPR	EAEPEAEPGNNRPVYIPQPRPPHPR	AEPEAEPGNNRPVYI
gi|60115688	gi|60115688	venom protein 2 precursor [Apis mellifera]	3	NVDTVLVLPSIER	EQMAGILSR	VREQMAGILSR
gi|66499186	gi|66499186	PREDICTED: similar to FK506-binding protein FKBP59 CG4535-PA [Apis mellifera]	3	DRNEPFQFELK	DFQEVLK	EGIGDEIPSPGSNVTVHYTGTLLDGTK
gi|66500885	gi|66500885	PREDICTED: similar to Ribosomal protein L13A CG1475-PB isoform 2 [Apis mellifera]	3	SEQLNISGNFFR	SILEVQK	ATAPYTAIINNFGYN
gi|66503873	gi|66503873	PREDICTED: similar to 26S proteasome non-ATPase regulatory subunit 6 (26S proteasome regulatory subunit S10) (Rpn7 protein) [Apis mellifera]	3	QGDLLLNR	LLLNR	NPNLELAQTK
gi|66504343	gi|66504343	PREDICTED: similar to 40S ribosomal protein S3 [Apis mellifera]	3	FVGDGVFK	GLCAIAQAESLR	FVDGLMIHSGEPTNEYVNTATR
gi|66507099	gi|66507099	PREDICTED: similar to Saposin-related CG12070-PA, isoform A isoform 1 [Apis mellifera]	3	QITLSETEPNV	ADFAPPK	VFQNANENLK
gi|66507623	gi|66507623	PREDICTED: similar to Nucleosome remodeling factor - 38kD CG4634-PA [Apis mellifera]	3	TTIETAEEVLEK	ETLNPIK	GALNSTDYR
gi|66508940	gi|66508940	PREDICTED: similar to CG6459-PA [Apis mellifera]	3	TIPTELDGFK	VSLDGADVNLEK	GISNEFAEK
gi|66509122	gi|66509122	PREDICTED: similar to CG11594-PA, isoform A isoform 1 [Apis mellifera]	3	SPLADPTLK	YILETLEAAGHK	AASELGLLK
gi|66513629	gi|66513629	PREDICTED: similar to beta-ureidopropionase isoform 1 [Apis mellifera]	3	ELNEYVEK	LDLYAK	VGLIQHSIVLPTTEPLQK
gi|66514697	gi|66514697	PREDICTED: similar to Muscle protein 20 CG4696-PA, isoform A [Apis mellifera]	3	EFTEEQLR	AGQTVIGLQAGSNK	MMENINAFQK
gi|66518451	gi|66518451	PREDICTED: similar to Nuclear migration protein nudC (Nuclear distribution protein C homolog) (Silica-induced gene 92 protein) (SIG-92) [Apis mellifera]	3	VLLLNLEK	IVELTDEQAAK	FMEQHPEMDFSK
gi|66519683	gi|66519683	PREDICTED: similar to Adenosylhomocysteinase at 13 CG11654-PA [Apis mellifera]	3	KLDEEVASLHLDHLGVK	RATDIMIAGK	ESLIDGIK
gi|66521738	gi|66521738	PREDICTED: similar to lethal (1) G0030 CG3861-PA, isoform A [Apis mellifera]	3	GLGFPIERPK	MLGYEDPQFTELLR	SLSTEHLMR
gi|66522657	gi|66522657	PREDICTED: similar to Fumarylacetoacetase (Fumarylacetoacetate hydrolase) (Beta-diketonase) (FAA) [Apis mellifera]	3	ASSVVVSGTPIR	LQDLLSISNPTLQESNIR	FLQDDDEVIIR
gi|66524885	gi|66524885	PREDICTED: similar to CG5618-PA, isoform A isoform 1 [Apis mellifera]	3	LTDEPADKNEIENAIR	FVHPHELQER	LYEIAPK
gi|66525858	gi|66525858	PREDICTED: similar to fumarylacetoacetate hydrolase domain containing 2A isoform 2 [Apis mellifera]	3	GDVLETEIQGLGR	FLEGGDDLLK	EAISDINNLTVK
gi|66530338	gi|66530338	PREDICTED: similar to phosphoserine aminotransferase 1 isoform 1 [Apis mellifera]	3	VNLVLPQSTK	LENEFLSGASER	VINFGAGPGK
gi|66531179	gi|66531179	PREDICTED: similar to Hexosaminidase 1 CG1318-PA, isoform A, partial [Apis mellifera]	3	VYEILEGIYK	EIIEYGLIR	GILLDTSR
gi|66534286	gi|66534286	PREDICTED: similar to TER94 CG2331-PA, isoform A isoform 1 [Apis mellifera]	3	EIDIGIPDATGRLEILR	SEDLATAILR	EIDIGIPDATGR
gi|66534660	gi|66534660	PREDICTED: similar to Glutathione S transferase S1 CG8938-PA, isoform A [Apis mellifera]	3	GYFVNGK	SEMPLGQVPILEIDGK	RIDIEEWPK
gi|66541426	gi|66541426	PREDICTED: similar to Proteasome subunit alpha type 5 (Proteasome zeta chain) (Macropain zeta chain) (Multicatalytic endopeptidase complex zeta chain) [Apis mellifera]	3	AALVILK	SEYDHGVNTFSPEGR	AELQEVIK
gi|66546799	gi|66546799	PREDICTED: similar to 60S acidic ribosomal protein P1 (RP21C) (Acidic ribosomal protein RPA2) [Apis mellifera]	3	APAAAPAAAAPASTESAPAKEEK	ALEGVNIK	ELITNIGSGVGK
gi|66547447	gi|66547447	PREDICTED: similar to CG11267-PA [Apis mellifera]	3	GGIVLPEK	VLQGTVVAIGPGQR	VGDIVLLPEYGGTKVEFEDNK
gi|66550509	gi|66550509	PREDICTED: similar to CG9796-PA [Apis mellifera]	3	QQLLPQYDILK	EIQSAAQNNFFK	DYISVSFIPYGK
gi|66557666	gi|66557666	PREDICTED: similar to DEAD (Asp-Glu-Ala-Asp) box polypeptide 55 [Apis mellifera]	3	TIEELK	FLNNIPNLK	IALIK
gi|66559310	gi|66559310	PREDICTED: similar to 60S acidic ribosomal protein P0 (DNA-(apurinic or apyrimidinic site) lyase) (Apurinic-apyrimidinic endonuclease) isoform 1 [Apis mellifera]	3	GDLIEVR	LVQLLDDYPK	GNAVVLMGK
gi|66565249	gi|66565249	PREDICTED: similar to Probable elongation factor 1-beta (EF-1-beta) [Apis mellifera]	3	TPVILGNNIAAGK	AIEEIVR	TPTSSNPHVLR
gi|66565444	gi|66565444	PREDICTED: similar to 60S ribosomal protein L9 [Apis mellifera]	3	MAPGVTVTNSAK	SAALIQQSTTVK	FLDGLYVSEK
gi|66566113	gi|66566113	PREDICTED: similar to Ribosomal protein L3 CG4863-PA, isoform A [Apis mellifera]	3	MREEQQAQATTSAPSAANA	SLLVHTK	IIAHTQMK
gi|74271822	gi|74271822	ribosomal protein S8 [Apis mellifera]	3	VEPALEEQFATGR	NAIVTIDATPFR	LTEAEEEVLNK
gi|999110763304	gi|999110763304	PREDICTED: similar to CG15523-PB, isoform B [Apis mellifera] REVERSED	3	HFVGSCLR	LSSLTEK	SLSFYIK
gi|110748914	gi|110748914	PREDICTED: hypothetical protein [Apis mellifera]	2	DLSPVVTPNDNQLIMSSD	EIEVSSQKPEIK
gi|110749082	gi|110749082	PREDICTED: similar to CG11550-PA [Apis mellifera]	2	AGSIIQMHENEIK	IANDFFGVEGTFK
gi|110750947	gi|110750947	PREDICTED: similar to klingon CG6669-PA [Apis mellifera]	2	IQPTPEIK	TASGLILK
gi|110755309	gi|110755309	PREDICTED: similar to Dodeca-satellite-binding protein 1 CG5170-PC, isoform C [Apis mellifera]	2	IEVDPEYHPK	QLSSYSAEVR
gi|110755489	gi|110755489	PREDICTED: similar to Gasp CG10287-PA [Apis mellifera]	2	LYGIFPDEK	SELLAGIQNSGETR
gi|110755553	gi|110755553	PREDICTED: similar to aspartate aminotransferase 2 precursor isoform 1 [Apis mellifera]	2	IVNEILEDSDLRK	QTLTDNLRK
gi|110755784	gi|110755784	PREDICTED: similar to Ribosomal protein S28b CG2998-PA [Apis mellifera]	2	GPVREGDLLTLLESER	VEFLGEQNR
gi|110756003	gi|110756003	PREDICTED: similar to DnaJ homolog subfamily A member 1 (Heat shock 40 kDa protein 4) (DnaJ protein homolog 2) (HSJ-2) (HSDJ) [Apis mellifera]	2	DLVITSYPGTVVK	EGGAGGNVFSSPR
gi|110756487	gi|110756487	PREDICTED: similar to Papilin CG33103-PB, isoform B isoform 1 [Apis mellifera]	2	LVISDANR	STTLIAPSEAR
gi|110756499	gi|110756499	PREDICTED: similar to ribosomal protein S11 [Apis mellifera]	2	ILTGVVQK	EALEGTYIDK
gi|110756531	gi|110756531	PREDICTED: hypothetical protein [Apis mellifera]	2	DLFVVQVVPEK	FDNLTPVTR
gi|110756701	gi|110756701	PREDICTED: similar to CG40500-PA.3 [Apis mellifera]	2	TLTNNDIFLPIK	TIQAISLENNEISVVPK
gi|110756725	gi|110756725	PREDICTED: similar to Ribosomal protein S25 CG6684-PA, isoform A [Apis mellifera]	2	LITPSIVSER	ALIELQQK
gi|110757081	gi|110757081	PREDICTED: similar to division abnormally delayed CG4974-PA [Apis mellifera]	2	LVVAVDGR	NDPLGLNAER
gi|110757145	gi|110757145	PREDICTED: similar to CG1102-PA [Apis mellifera]	2	YQDFTIEK	YIQYGLVSFGPTK
gi|110757372	gi|110757372	PREDICTED: similar to Stretchin-Mlck CG18255-PA, isoform A [Apis mellifera]	2	IPKLESK	IGKVIQENDK
gi|110758428	gi|110758428	PREDICTED: similar to Ecdysone-inducible gene L3 CG10160-PA [Apis mellifera]	2	SAQTIYEVQK	NQVIGSGTNLDSAR
gi|110759379	gi|110759379	PREDICTED: similar to Cytoskeleton-like bicaudal D protein [Apis mellifera]	2	SIVNETMLKLR	TELTNLR
gi|110759540	gi|110759540	PREDICTED: similar to Probable elongation factor 1-delta (EF-1-delta) [Apis mellifera]	2	DILDSSVFQELK	GNQQTTSPILSAGGSLANEVAK
gi|110759611	gi|110759611	PREDICTED: hypothetical protein [Apis mellifera]	2	SVPVVHISDQQDK	TSSPVQHAVHAVPTVVK
gi|110760993	gi|110760993	PREDICTED: similar to LDLa domain containing chitin binding protein 1 CG8756-PC, isoform C isoform 1 [Apis mellifera]	2	FIEEMLAR	ELPGETLR
gi|110761334	gi|110761334	PREDICTED: hypothetical protein [Apis mellifera]	2	GVYSNSAANIDSTGK	HTFDDTLTSHGK
gi|110761815	gi|110761815	PREDICTED: similar to 40S ribosomal protein S26 (DS31) [Apis mellifera]	2	DITEASFYSAYQLPK	NIVEAAAVR
gi|110762070	gi|110762070	PREDICTED: hypothetical protein [Apis mellifera]	2	VLDEEDLAFK	GPLVTGGIK
gi|110762287	gi|110762287	PREDICTED: hypothetical protein [Apis mellifera]	2	SEEFAEQLR	IVHEMHPDNLR
gi|110762648	gi|110762648	PREDICTED: similar to CG16935-PA [Apis mellifera]	2	YILDMTKL	ELGALFK
gi|110762756	gi|110762756	PREDICTED: similar to CG31145-PA, isoform A [Apis mellifera]	2	VILQAIR	HTAEIAAFHLDR
gi|110762813	gi|110762813	PREDICTED: similar to Ribosomal protein L22 CG7434-PA isoform 1 [Apis mellifera]	2	TNNFGNSVTLER	YFQINSQEDDDEEDAE
gi|110763051	gi|110763051	PREDICTED: similar to lark CG8597-PA, isoform A isoform 1 [Apis mellifera]	2	YPPPPPPP	DPYPPPPPPP
gi|110764443	gi|110764443	PREDICTED: similar to Ccp84Ag CG2342-PA [Apis mellifera]	2	QQQEQQLQQLK	ALVTPVQLPEK
gi|110764555	gi|110764555	PREDICTED: similar to CG6852-PA [Apis mellifera]	2	LYETGELQK	QVFHNLQK
gi|110765019	gi|110765019	PREDICTED: similar to Peptidoglycan recognition protein SA CG11709-PA [Apis mellifera]	2	RNEWTNVQAK	QVIATLSPGFELYK
gi|110766107	gi|110766107	PREDICTED: similar to CG18143-PA [Apis mellifera]	2	ITNIIINPK	SSTLEEQLQK
gi|110766509	gi|110766509	PREDICTED: similar to bicaudal CG3644-PA, isoform A [Apis mellifera]	2	DDGTVIHFNNPK	AQASLSANTFAITGHGENK
gi|110767080	gi|110767080	PREDICTED: similar to 40S ribosomal protein S6 [Apis mellifera]	2	LFEISDEHK	DIPDLTDKDVPR
gi|110768713	gi|110768713	PREDICTED: similar to Lysosomal Pro-X carboxypeptidase precursor (Prolylcarboxypeptidase) (PRCP) (Proline carboxypeptidase) (Angiotensinase C) (Lysosomal carboxypeptidase C) [Apis mellifera]	2	SSNPNDPFSVVLAR	SLNIQNELHSAK
gi|110769800	gi|110769800	PREDICTED: similar to CG17127-PA [Apis mellifera]	2	DGQIFSNEAIK	QAQNTYLIPK
gi|110775155	gi|110775155	PREDICTED: similar to Alpha-enolase (2-phospho-D-glycerate hydro-lyase) (Non-neural enolase) (NNE) (Enolase 1), partial [Apis mellifera]	2	IEEELGSSAK	YNQILRIEEELGSSAK
gi|110777963	gi|110777963	PREDICTED: similar to CG1516-PE, isoform E, partial [Apis mellifera]	2	LSSEDVVNKAEELSFPK	YYTDLADELVK
gi|48096769	gi|48096769	PREDICTED: similar to Proteasome subunit alpha type 3 (Proteasome component C8) (Macropain subunit C8) (Multicatalytic endopeptidase complex subunit C8) [Apis mellifera]	2	IIYLVHDELK	DGIVFAVEK
gi|48099074	gi|48099074	PREDICTED: similar to CG9119-PA [Apis mellifera]	2	QHVMPDFSATPLR	IDKPLTGVEFGKD
gi|48102954	gi|48102954	PREDICTED: similar to SUMO (ubiquitin-related) homolog family member (smo-1) [Apis mellifera]	2	VVGNDSNEIHFR	VGVPMTSLR
gi|48104167	gi|48104167	PREDICTED: similar to Nuclear transport factor-2 CG1740-PA [Apis mellifera]	2	LTSLTFQK	LGIHDSV
gi|48107653	gi|48107653	PREDICTED: similar to Qm CG17521-PA, isoform A isoform 1 [Apis mellifera]	2	YDRAEYEELK	GAFGKPQGTVAR
gi|48130977	gi|48130977	PREDICTED: similar to Ribosomal protein L18A CG6510-PA [Apis mellifera]	2	IFAPDAIVAK	STGEIVSLK
gi|48138568	gi|48138568	PREDICTED: similar to Uev1A CG10640-PA, isoform A isoform 1 [Apis mellifera]	2	LLEELEQGQK	LSQPPEGSTF
gi|58585164	gi|58585164	alpha-glucosidase [Apis mellifera]	2	FRDVLDEFPQPK	EDLIVYQVYPR
gi|66499429	gi|66499429	PREDICTED: similar to CG12262-PA [Apis mellifera]	2	IYQIYEGTAQIQR	EEIIPVAAEYDK
gi|66510403	gi|66510403	PREDICTED: similar to CG8309-PA [Apis mellifera]	2	NLGAEISEEK	GIEDDLHK
gi|66510528	gi|66510528	PREDICTED: similar to Fkbp13 CG9847-PA, isoform A, partial [Apis mellifera]	2	NGFISHDEFSGPKHDEL	LVEEIFQHEDK
gi|66512737	gi|66512737	PREDICTED: similar to Moesin CG10701-PD, isoform D [Apis mellifera]	2	QAELNEAQEMIR	FYPEDVAEELIQDITLR
gi|66515272	gi|66515272	PREDICTED: similar to Vacuolar ATP synthase catalytic subunit A, osteoclast isoform (V-ATPase subunit A 2) (Vacuolar proton pump alpha subunit 2) (V-ATPase 69 kDa subunit 2) (Isoform HO68) isoform 1 [Apis mellifera]	2	DINELTNSIYIPK	TVISQALSK
gi|66516926	gi|66516926	PREDICTED: similar to Ribosomal protein L8 CG1263-PA, isoform A [Apis mellifera]	2	AMVGIVAGGGR	SLDFSER
gi|66517407	gi|66517407	PREDICTED: similar to Ribosomal protein S4 CG11276-PA, isoform A isoform 1 [Apis mellifera]	2	YALTNSEVTK	LNNVFIIGK
gi|66518848	gi|66518848	PREDICTED: similar to Elongation factor Tu mitochondrial CG6050-PA isoform 2 [Apis mellifera]	2	TTLTAAITK	EHLLLAK
gi|66520256	gi|66520256	PREDICTED: similar to CG7834-PA, isoform A [Apis mellifera]	2	EVDGGLEVVK	ADLIIVGK
gi|66521459	gi|66521459	PREDICTED: similar to porin CG6647-PA, isoform A [Apis mellifera]	2	YNLDNDASIR	IGLALDLQA
gi|66522804	gi|66522804	PREDICTED: similar to PGRP-SC2 CG14745-PA [Apis mellifera]	2	NLISYGVAIGK	SFQNYHIDEK
gi|66537377	gi|66537377	PREDICTED: similar to CG17489-PA.3, partial [Apis mellifera]	2	TLEEDDDEAFKR	GAVDGGLNIPHSTK
gi|66547108	gi|66547108	PREDICTED: similar to Oscillin CG6957-PA, isoform A isoform 1 [Apis mellifera]	2	TLAQDTLEANAR	FFGNDISK
gi|66548338	gi|66548338	PREDICTED: similar to 40S ribosomal protein S12 [Apis mellifera]	2	DVVMEYVK	NALIHDGVVHGLHEAAK
gi|66548968	gi|66548968	PREDICTED: similar to Ribosomal protein S18 CG8900-PA, isoform A [Apis mellifera]	2	IVTIMANPR	YANIVLK
gi|66549206	gi|66549206	PREDICTED: similar to CG15117-PA, isoform A [Apis mellifera]	2	DSLSELIR	AGEYIDIISFNR
gi|66552169	gi|66552169	PREDICTED: similar to 60S ribosomal protein L28 [Apis mellifera]	2	NNNAFLLK	SVGIVDTSDKK
gi|66554330	gi|66554330	PREDICTED: similar to hydroxypyruvate isomerase homolog, partial [Apis mellifera]	2	NLLYAVEK	VNQITTINDDTYIK
gi|66554916	gi|66554916	PREDICTED: similar to CG3603-PA [Apis mellifera]	2	EMINANVNK	IGNMGQANYAASK
gi|66557463	gi|66557463	PREDICTED: similar to Pterin-4-alpha-carbinolamine dehydratase 2 (PHS 2) (4-alpha-hydroxy-tetrahydropterin dehydratase 2) (DcoH-like protein DCoHm) (Dimerization cofactor of hepatocyte nuclear factor 1 from muscle) (HNF1-alpha dimerization cofactor)... [Apis mellifera]	2	LASFIDNIAK	VNITLSSHDVNGLSQR
gi|66558119	gi|66558119	PREDICTED: similar to CG32155-PA, partial [Apis mellifera]	2	YDSYIAASYVK	SYYEELLSK
gi|66558413	gi|66558413	PREDICTED: similar to FK506-binding protein 2 CG11001-PA [Apis mellifera]	2	GWDQGVAK	GVDVEVLSPGDGQTYPK
gi|66558942	gi|66558942	PREDICTED: similar to CG5525-PA isoform 1 [Apis mellifera]	2	LVLEEAER	IDDIVNTNQ
gi|66560571	gi|66560571	PREDICTED: similar to CG31715-PA [Apis mellifera]	2	NIDVNQMIDGR	TPLHYAADYGQSEVVR
gi|66566395	gi|66566395	PREDICTED: similar to ciboulot CG4944-PB, isoform B [Apis mellifera]	2	NLLPDMDAIQQEK	TQQTLMSGIETFDPSSLK
gi|999110749239	gi|999110749239	PREDICTED: similar to CG14967-PA [Apis mellifera] REVERSED	2	VYVDLDGK	NAAEAILR
[truncated: 191 more columns]
