# Supplementary material for: The innate immune and systemic response in honey bees to a bacterial pathogen, Paenibacillus larvae
Source: BMC Genomics. 2009 Aug 21;10:387. doi: 10.1186/1471-2164-10-387 (PMC2907699; doi:10.1186/1471-2164-10-387)
Supplement: Additional file 2 — This file contains the list of quantified peptides and their relative expression values. [file 1471-2164-10-387-S2.xls]

## Sheet: Sheet2
Sample name	Sequence	Charge	Mascot Score	Calibrated error (ppm)	LightXIC[Da*s]	HeavyXIC[Da*s]	totalXIC (Light+Heavy)	Left-flank aa	Tryptic?	Ln(Heavy/Light) (sign flipped)	Ln(median) to SUBTRACT for correction (sign flipped)	CORRECTED Ln(Heavy/Light)
PL-Lab-Techrep2	AAFILPR	2	31	0.325753	3166.9	2716.45	5883.35	R	tryptic	-0.153426	-0.571633	-0.418207
PL-Scale-Techrep3	AAFILPR	2	42	0.0499006	49567.2	46745.4	96312.6	R	tryptic	-0.0586146	0.0557761	0.114391
PL-Scale-Techrep1	AAFILPR	2	38	-4.15392	13852.7	13864.1	27716.8	R	tryptic	0.000827534	-0.629149	-0.629977
PL-Scale-Techrep1	AAIAGHDGNLWAK	2	91	-0.528566	41394.5	19814	61208.5	K	tryptic	-0.736762	-0.629149	0.107613
PL-Lab-Techrep2	AAIENILR	2	38	0.301003	2919.26	1444.71	4363.97	R	tryptic	-0.703418	-0.571633	0.131785
PL-Lab-Techrep3	AAIENILR	2	29	-1.30372	7964.74	3090.53	11055.3	R	tryptic	-0.94668	-0.671079	0.275601
PL-Lab-Techrep1	AALVTPIVDVGK	2	67	-1.1045	2784.2	31839.6	34623.8	K	tryptic	2.43675	-0.0132976	-2.45005
PL-Lab-Techrep3	AALVTPIVDVGK	2	53	1.31116	309978	151312	461290	K	tryptic	-0.717159	-0.671079	0.0460795
PL-Scale-Techrep2	AALVTPIVDVGK	2	56	1.06539	10084.4	6015.31	16099.7	K	tryptic	-0.516686	-0.142256	0.374429
PL-Scale-Techrep3	AALVTPIVDVGK	2	52	-0.341376	63653.4	86451.5	150105	K	tryptic	0.306131	0.0557761	-0.250355
PL-Lab-Techrep2	AAMAAVAAQAK	2	79	-0.709958	6607.94	2269.83	8877.77	K	tryptic	-1.06857	-0.571633	0.496937
PL-Lab-Techrep3	AAMAAVAAQAK	2	70	-0.691965	13297	3416.48	16713.5	K	tryptic	-1.35893	-0.671079	0.687848
PL-Scale-Techrep1	AAMAAVAAQAK	2	102	-0.913229	10112.5	3024.62	13137.1	K	tryptic	-1.20699	-0.629149	0.577837
PL-Scale-Techrep2	AAMAAVAAQAK	2	45	0.657061	304.923	244.915	549.838	K	tryptic	-0.219147	-0.142256	0.0768906
PL-Scale-Techrep1	AAMAAVQQSQQR	2	80	-0.759439	4628.66	5961.79	10590.4	Q	tryptic	0.253103	-0.629149	-0.882252
PL-Scale-Techrep3	AAMAAVQQSQQR	2	63	-3.03416	384.269	1686.19	2070.46	Q	tryptic	1.47888	0.0557761	-1.42311
PL-Scale-Techrep3	AANDAGRFNEEIAPVTITVK	3	43	0.609985	5198.66	288.366	5487.02	K	tryptic	-2.89193	0.0557761	2.9477
PL-Lab-Techrep2	AAPGYHLAK	3	29	-0.256557	1075.92	22787.5	23863.5	K	tryptic	3.05304	-0.571633	-3.62467
PL-Lab-Techrep3	AARAEVAGGVKPDAASR	4	35	0.719593	4445.02	207.133	4652.16	K	tryptic	-3.06618	-0.671079	2.3951
PL-Scale-Techrep1	AARAEVAGGVKPDAASR	3	43	-3.29643	2119.74	288.224	2407.97	K	tryptic	-1.99531	-0.629149	1.36616
PL-Lab-Techrep3	AAVEEGIVPGGGTALLR	2	113	-0.95517	783756	23525.2	807281	R	tryptic	-3.50603	-0.671079	2.83495
PL-Scale-Techrep1	AAVEEGIVPGGGTALLR	2	39	2.03817	210322	7863.11	218185	R	tryptic	-3.28646	-0.629149	2.65731
PL-Lab-Techrep2	ADDGTPFVELLK	2	85	-0.985175	1.74463e+06	1.82122e+06	3.56585e+06	K	tryptic	0.0429622	-0.571633	-0.614595
PL-Lab-Techrep1	ADDGTPFVELLK	2	73	1.21535	524471	617581	1.14205e+06	K	tryptic	0.163419	-0.0132976	-0.176716
PL-Lab-Techrep3	ADDGTPFVELLK	2	96	-0.351911	4.6079e+06	1.69938e+06	6.30727e+06	K	tryptic	-0.997511	-0.671079	0.326431
PL-Scale-Techrep3	ADDGTPFVELLK	2	87	-1.29411	104128	90803.8	194932	K	tryptic	-0.13692	0.0557761	0.192696
PL-Scale-Techrep2	ADDGTPFVELLK	2	77	-1.10285	341347	298298	639645	K	tryptic	-0.134806	-0.142256	-0.00745032
PL-Scale-Techrep1	ADDGTPFVELLK	2	96	1.13263	3.2703e+06	2.0299e+06	5.3002e+06	K	tryptic	-0.476896	-0.629149	-0.152254
PL-Lab-Techrep2	ADLADLK	2	43	-1.59403	1348.89	580.939	1929.83	K	tryptic	-0.842392	-0.571633	0.27076
PL-Lab-Techrep1	ADLVNNLGTIAK	2	83	-0.43697	5958.03	27406.1	33364.1	K	tryptic	1.52602	-0.0132976	-1.53932
PL-Lab-Techrep2	ADLVNNLGTIAK	2	80	-2.48975	80704.2	30303.7	111008	K	tryptic	-0.979521	-0.571633	0.407888
PL-Lab-Techrep3	ADLVNNLGTIAK	2	93	1.09778	1.13808e+06	310111	1.4482e+06	K	tryptic	-1.30017	-0.671079	0.629092
PL-Scale-Techrep3	ADLVNNLGTIAK	2	84	-1.11908	28413.6	26397.4	54811.1	K	tryptic	-0.0736017	0.0557761	0.129378
PL-Scale-Techrep1	ADLVNNLGTIAK	2	85	0.763336	2.43177e+06	1.26333e+06	3.6951e+06	K	tryptic	-0.654868	-0.629149	0.0257185
PL-Lab-Techrep2	ADNPTVTVSQPK	2	92	-1.00106	45884	48167.6	94051.6	K	tryptic	0.0485696	-0.571633	-0.620202
PL-Lab-Techrep1	ADNPTVTVSQPK	2	82	-0.801264	6599.21	3651.05	10250.3	K	tryptic	-0.591936	-0.0132976	0.578639
PL-Lab-Techrep3	ADNPTVTVSQPK	2	78	-0.0603991	656.573	2178.42	2834.99	K	tryptic	1.19932	-0.671079	-1.8704
PL-Scale-Techrep1	ADNPTVTVSQPK	2	95	-0.141812	36501.9	9959.9	46461.8	K	tryptic	-1.2988	-0.629149	0.669649
PL-Scale-Techrep2	ADNPTVTVSQPK	2	40	-0.193344	9253.56	7613.7	16867.3	K	tryptic	-0.195059	-0.142256	0.0528029
PL-Scale-Techrep3	ADNPTVTVSQPK	2	76	-1.15779	1189.74	1576.43	2766.16	K	tryptic	0.281429	0.0557761	-0.225653
PL-Lab-Techrep1	ADTMLVENSDSLDK	2	96	-4.0741	8416.9	3532.3	11949.2	K	tryptic	-0.868292	-0.0132976	0.854994
PL-Lab-Techrep2	ADVIRDQIANTTSDYEK	3	54	2.26671	26691.5	1883.73	28575.3	R	tryptic	-2.65109	-0.571633	2.07946
PL-Scale-Techrep1	ADVIRDQIANTTSDYEK	3	70	2.21927	151855	2507.26	154362	R	tryptic	-3.91202	-0.629149	3.28287
PL-Scale-Techrep3	ADVIRDQIANTTSDYEK	3	45	-4.34083	181522	28889.5	210412	R	tryptic	-1.8379	0.0557761	1.89368
PL-Lab-Techrep2	ADWWK	2	28	-1.85227	45766.8	7712.32	53479.1	K	tryptic	-1.78074	-0.571633	1.20911
PL-Lab-Techrep3	AEGLLHSLSTHPDGPTQVK	3	30	-2.48462	13928.7	33096.1	47024.8	K	tryptic	0.865465	-0.671079	-1.53654
PL-Lab-Techrep1	AEGLLHSLSTHPDGPTQVK	4	36	-2.08838	47567.2	56656	104223	K	tryptic	0.174856	-0.0132976	-0.188153
PL-Lab-Techrep2	AEINEWER	2	32	0.803473	41270.9	28758.4	70029.3	R	tryptic	-0.361228	-0.571633	-0.210405
PL-Scale-Techrep3	AEINEWER	2	46	-2.25642	12801.8	19811.5	32613.3	R	tryptic	0.436676	0.0557761	-0.3809
PL-Scale-Techrep1	AEINEWER	2	44	1.54235	198821	187081	385902	R	tryptic	-0.0608642	-0.629149	-0.568285
PL-Lab-Techrep1	AEIPLQVK	2	45	-0.882172	100948	134147	235094	R	tryptic	0.28433	-0.0132976	-0.297628
PL-Lab-Techrep2	AEIPLQVK	2	65	-1.79711	146504	97661.1	244165	R	tryptic	-0.405547	-0.571633	-0.166085
PL-Lab-Techrep3	AEIPLQVK	2	49	0.763882	345797	140542	486340	R	tryptic	-0.900346	-0.671079	0.229267
PL-Scale-Techrep3	AEIPLQVK	2	26	-1.64252	5998.66	5429.75	11428.4	R	tryptic	-0.0996423	0.0557761	0.155418
PL-Scale-Techrep1	AEIPLQVK	2	48	2.95444	366172	181136	547308	R	tryptic	-0.703853	-0.629149	0.0747041
PL-Lab-Techrep3	AEVAGGVKPDAASR	3	28	0.908	594300	604654	1.19895e+06	R	tryptic	0.0172725	-0.671079	-0.688352
PL-Lab-Techrep2	AEVAGGVKPDAASR	3	55	-0.596633	412167	289434	701600	R	tryptic	-0.353503	-0.571633	-0.21813
PL-Lab-Techrep1	AEVAGGVKPDAASR	2	45	2.21176	4944.93	3436.6	8381.53	R	tryptic	-0.363883	-0.0132976	0.350585
PL-Scale-Techrep1	AEVAGGVKPDAASR	2	128	-1.1161	239081	73519.4	312600	R	tryptic	-1.17925	-0.629149	0.550102
PL-Scale-Techrep3	AEVAGGVKPDAASR	2	60	-0.611764	34957.3	46409.7	81367.1	R	tryptic	0.283381	0.0557761	-0.227605
PL-Scale-Techrep2	AEVAGGVKPDAASR	3	32	-0.801648	202.216	218.379	420.595	R	tryptic	0.0768929	-0.142256	-0.219149
PL-Lab-Techrep2	AFAAGADIK	2	57	-1.38208	5648.55	350.685	5999.24	K	tryptic	-2.77927	-0.571633	2.20764
PL-Lab-Techrep2	AFASSAEVGK	2	41	-0.195926	3603.79	2167.84	5771.63	K	tryptic	-0.508255	-0.571633	-0.0633773
PL-Scale-Techrep3	AFASSAEVGK	2	27	1.20696	3350.4	2284.39	5634.8	K	tryptic	-0.382981	0.0557761	0.438757
PL-Scale-Techrep1	AFASSAEVGK	2	48	-0.62188	2946.24	1364.18	4310.42	K	tryptic	-0.769973	-0.629149	0.140823
PL-Lab-Techrep3	AFDQIR	2	30	-1.07793	157436	524194	681630	R	tryptic	1.20284	-0.671079	-1.87392
PL-Scale-Techrep1	AFDQIR	2	33	1.87061	19092.8	4057.13	23149.9	R	tryptic	-1.54883	-0.629149	0.919684
PL-Lab-Techrep3	AFEMLLEK	2	53	2.72567	53784.6	7995.5	61780.1	K	tryptic	-1.90611	-0.671079	1.23503
PL-Lab-Techrep3	AFLEDTHEK	3	38	-0.8351	17296.7	9014.68	26311.4	K	tryptic	-0.651662	-0.671079	-0.0194169
PL-Lab-Techrep2	AFLEDTHEK	3	35	0.323823	4898.51	2350.72	7249.23	K	tryptic	-0.734211	-0.571633	0.162578
PL-Lab-Techrep2	AFLNTDILK	2	64	2.53396	8390.55	52398.5	60789	K	tryptic	1.83177	-0.571633	-2.4034
PL-Lab-Techrep1	AFLNTDILK	2	62	0.625754	41803.9	48373.3	90177.2	K	tryptic	0.145959	-0.0132976	-0.159257
PL-Lab-Techrep3	AFLNTDILK	2	71	0.999385	645496	204930	850426	K	tryptic	-1.14735	-0.671079	0.476272
PL-Scale-Techrep1	AFLNTDILK	2	55	0.750809	10579.2	5683.08	16262.3	K	tryptic	-0.621395	-0.629149	-0.00775442
PL-Scale-Techrep3	AFLNTDILK	2	50	-0.811281	752.961	10377.1	11130	K	tryptic	2.62334	0.0557761	-2.56757
PL-Scale-Techrep2	AFLNTDILK	2	35	0.324034	205.557	3623.51	3829.07	K	tryptic	2.86948	-0.142256	-3.01173
PL-Lab-Techrep2	AFLSPVK	2	42	2.27424	1.18356e+06	505206	1.68877e+06	K	tryptic	-0.851321	-0.571633	0.279688
PL-Lab-Techrep1	AFLSPVK	2	33	-2.06191	21053.4	14977.2	36030.5	K	tryptic	-0.340532	-0.0132976	0.327235
PL-Lab-Techrep3	AFLSPVK	2	51	-0.189078	661764	207324	869088	K	tryptic	-1.16063	-0.671079	0.489547
PL-Scale-Techrep2	AFLSPVK	2	41	0.391494	18097.7	5464.15	23561.9	K	tryptic	-1.19758	-0.142256	1.05532
PL-Scale-Techrep1	AFLSPVK	2	41	0.579752	663409	153090	816499	K	tryptic	-1.46636	-0.629149	0.837214
PL-Scale-Techrep3	AFLSPVK	2	42	0.74116	540943	390555	931499	K	tryptic	-0.325745	0.0557761	0.381521
PL-Lab-Techrep2	AFLTPVR	2	42	3.33318	236687	385268	621955	K	tryptic	0.487202	-0.571633	-1.05883
PL-Lab-Techrep3	AFLTPVR	2	36	-0.325811	201134	65640.3	266774	K	tryptic	-1.11978	-0.671079	0.448703
PL-Scale-Techrep3	AFLTPVR	2	38	1.41623	62751.7	95897.8	158649	K	tryptic	0.424097	0.0557761	-0.368321
PL-Scale-Techrep1	AFLTPVR	2	41	0.0502742	423565	405465	829030	K	tryptic	-0.0436735	-0.629149	-0.585476
PL-Lab-Techrep1	AFNVDNDLIK	2	54	1.0031	5256.93	20338.4	25595.3	R	tryptic	1.35296	-0.0132976	-1.36626
PL-Lab-Techrep2	AFNVDNDLIK	2	70	-2.12802	16351.7	9542.4	25894.1	R	tryptic	-0.538589	-0.571633	-0.0330435
PL-Lab-Techrep3	AFNVDNDLIK	2	71	0.567242	100457	50258.3	150715	R	tryptic	-0.692552	-0.671079	0.0214731
PL-Scale-Techrep3	AFNVDNDLIK	2	77	-2.90926	658455	582868	1.24132e+06	R	tryptic	-0.121935	0.0557761	0.177711
PL-Scale-Techrep1	AFNVDNDLIK	2	77	1.87845	2.39464e+06	1.09911e+06	3.49375e+06	R	tryptic	-0.778729	-0.629149	0.14958
PL-Scale-Techrep2	AFNVDNDLIK	2	82	-0.871343	678090	638847	1.31694e+06	R	tryptic	-0.0596146	-0.142256	-0.0826418
PL-Lab-Techrep1	AFVAAVLTR	2	65	1.494	1.51251e+07	1.2961e+07	2.80861e+07	K	tryptic	-0.154414	-0.0132976	0.141117
PL-Lab-Techrep2	AFVAAVLTR	2	62	1.51162	5.81757e+06	7.45874e+06	1.32763e+07	K	tryptic	0.248504	-0.571633	-0.820137
PL-Lab-Techrep3	AFVAAVLTR	2	62	-0.848238	241212	222546	463758	K	tryptic	-0.0805414	-0.671079	-0.590538
PL-Lab-Techrep1	AFVAAVLTR	2	65	1.494	1.51251e+07	1.2961e+07	2.80861e+07	K	tryptic	-0.154414	-0.0132976	0.141117
PL-Lab-Techrep2	AFVAAVLTR	2	62	1.51162	5.81757e+06	7.45874e+06	1.32763e+07	K	tryptic	0.248504	-0.571633	-0.820137
PL-Lab-Techrep3	AFVAAVLTR	2	62	-0.848238	241212	222546	463758	K	tryptic	-0.0805414	-0.671079	-0.590538
PL-Scale-Techrep1	AFVAAVLTR	2	60	4.96078	1.05505e+07	1.11532e+07	2.17037e+07	K	tryptic	0.0555528	-0.629149	-0.684702
PL-Scale-Techrep2	AFVAAVLTR	2	60	1.30935	762778	954690	1.71747e+06	K	tryptic	0.22442	-0.142256	-0.366676
PL-Scale-Techrep1	AFVAAVLTR	2	60	4.96078	1.05505e+07	1.11532e+07	2.17037e+07	K	tryptic	0.0555528	-0.629149	-0.684702
PL-Scale-Techrep2	AFVAAVLTR	2	60	1.30935	762778	954690	1.71747e+06	K	tryptic	0.22442	-0.142256	-0.366676
PL-Lab-Techrep1	AFVAIGDYK	2	43	-1.07575	15584.8	15004.8	30589.5	K	tryptic	-0.0379262	-0.0132976	0.0246286
PL-Lab-Techrep3	AFVAIGDYK	2	52	-1.8148	60078.9	7326.07	67405	K	tryptic	-2.10422	-0.671079	1.43314
PL-Lab-Techrep2	AGAEYIVESTGVYTTK	3	56	-1.39611	18712.6	10869.8	29582.5	K	tryptic	-0.543207	-0.571633	-0.0284259
PL-Lab-Techrep3	AGAEYIVESTGVYTTK	3	46	-0.709315	21373.6	7499.9	28873.5	K	tryptic	-1.04727	-0.671079	0.376189
PL-Scale-Techrep2	AGAEYIVESTGVYTTK	3	40	0.645255	18286.3	18048.5	36334.7	K	tryptic	-0.0130901	-0.142256	-0.129166
PL-Lab-Techrep3	AGDESKPELLPKPQE	3	48	-0.720255	65849.5	29615.2	95464.7	K	partially tryptic	-0.799086	-0.671079	0.128007
PL-Lab-Techrep2	AGDESKPELLPKPQE	3	48	0.74065	104653	9617.02	114270	K	partially tryptic	-2.38712	-0.571633	1.81548
PL-Lab-Techrep3	AGFAGDDAPR	2	58	1.08386	745.499	1224.87	1970.37	K	tryptic	0.496539	-0.671079	-1.16762
PL-Lab-Techrep2	AGFAGDDAPR	2	41	1.14995	3700.51	1971.65	5672.16	K	tryptic	-0.6296	-0.571633	0.0579678
PL-Scale-Techrep1	AGFAGDDAPR	2	59	0.030058	4998.48	908.717	5907.2	K	tryptic	-1.70486	-0.629149	1.07571
PL-Scale-Techrep2	AGFAGDDAPR	2	33	-1.24783	3037.34	2020.91	5058.25	K	tryptic	-0.407431	-0.142256	0.265175
PL-Lab-Techrep2	AGIALNNNFVK	2	74	2.0875	304579	209333	513912	K	tryptic	-0.375006	-0.571633	-0.196626
PL-Lab-Techrep1	AGIALNNNFVK	2	77	-0.802067	286426	324848	611275	K	tryptic	0.125878	-0.0132976	-0.139176
PL-Lab-Techrep3	AGIALNNNFVK	2	82	0.392736	1.8196e+06	602993	2.4226e+06	K	tryptic	-1.10447	-0.671079	0.433387
PL-Scale-Techrep3	AGIALNNNFVK	2	75	-1.75775	201675	199117	400791	K	tryptic	-0.0127631	0.0557761	0.0685392
PL-Scale-Techrep2	AGIALNNNFVK	2	74	-1.20072	90848.4	75537.3	166386	K	tryptic	-0.184567	-0.142256	0.0423102
PL-Scale-Techrep1	AGIALNNNFVK	2	82	1.03779	817271	438816	1.25609e+06	K	tryptic	-0.621891	-0.629149	-0.00725809
PL-Lab-Techrep3	AGIIAGAK	2	35	2.1374	319862	375639	695501	K	tryptic	0.160737	-0.671079	-0.831817
PL-Scale-Techrep1	AGIIAGAK	2	42	0.169642	850.35	175.34	1025.69	K	tryptic	-1.57892	-0.629149	0.94977
PL-Scale-Techrep3	AGIIAGAK	2	32	-2.89366	482.903	616.633	1099.54	K	tryptic	0.244459	0.0557761	-0.188682
PL-Lab-Techrep2	AGLFEIK	2	36	-1.59842	8071.64	4198.65	12270.3	R	tryptic	-0.653594	-0.571633	0.0819613
PL-Lab-Techrep1	AGLFEIK	2	39	-0.687102	13254.1	9720.88	22975	R	tryptic	-0.310034	-0.0132976	0.296736
PL-Lab-Techrep3	AGLFEIK	2	44	-1.05169	32184.2	8776.51	40960.7	R	tryptic	-1.2994	-0.671079	0.628317
PL-Scale-Techrep1	AGLSIPVGIALDTK	2	52	-2.02452	27561	15439.5	43000.5	K	tryptic	-0.57947	-0.629149	-0.0496794
PL-Lab-Techrep3	AGLVQPQGTTF	2	54	0.874689	185393	234879	420272	K	partially tryptic	0.236593	-0.671079	-0.907672
PL-Lab-Techrep3	AGLVQPQGTTF	2	54	0.874689	185393	234879	420272	K	partially tryptic	0.236593	-0.671079	-0.907672
PL-Lab-Techrep1	AGLVQPQGTTFSN	2	72	-0.43169	178516	383775	562291	K	partially tryptic	0.76538	-0.0132976	-0.778678
PL-Lab-Techrep1	AGLVQPQGTTFSN	2	72	-0.43169	178516	383775	562291	K	partially tryptic	0.76538	-0.0132976	-0.778678
PL-Scale-Techrep2	AGLVQPQGTTFSN	2	63	0.292415	26264	212199	238464	K	partially tryptic	2.08933	-0.142256	-2.23158
PL-Scale-Techrep2	AGLVQPQGTTFSN	2	63	0.292415	26264	212199	238464	K	partially tryptic	2.08933	-0.142256	-2.23158
PL-Lab-Techrep2	AGLVQPQGTTFSN	2	80	-3.63497	127949	834912	962861	K	partially tryptic	1.87569	-0.571633	-2.44733
PL-Lab-Techrep3	AGLVQPQGTTFSN	2	86	0.358108	35931.7	411207	447139	K	partially tryptic	2.43748	-0.671079	-3.10856
PL-Lab-Techrep2	AGLVQPQGTTFSN	2	80	-3.63497	127949	834912	962861	K	partially tryptic	1.87569	-0.571633	-2.44733
PL-Lab-Techrep3	AGLVQPQGTTFSN	2	86	0.358108	35931.7	411207	447139	K	partially tryptic	2.43748	-0.671079	-3.10856
PL-Scale-Techrep1	AGLVQPQGTTFSN	2	80	-0.560078	299332	1.67663e+06	1.97597e+06	K	partially tryptic	1.72299	-0.629149	-2.35214
PL-Scale-Techrep3	AGLVQPQGTTFSN	2	91	-1.68994	158335	581616	739951	K	partially tryptic	1.3011	0.0557761	-1.24532
PL-Scale-Techrep1	AGLVQPQGTTFSN	2	80	-0.560078	299332	1.67663e+06	1.97597e+06	K	partially tryptic	1.72299	-0.629149	-2.35214
PL-Scale-Techrep3	AGLVQPQGTTFSN	2	91	-1.68994	158335	581616	739951	K	partially tryptic	1.3011	0.0557761	-1.24532
PL-Lab-Techrep1	AGLVQPQGTTFSNS	2	71	-2.41564	6470.64	13512.2	19982.8	K	partially tryptic	0.736317	-0.0132976	-0.749615
PL-Scale-Techrep1	AGLVQPQGTTFSNS	2	68	-3.74851	3319.18	18562.2	21881.4	K	partially tryptic	1.72141	-0.629149	-2.35056
PL-Lab-Techrep1	AGLVQPQGTTFSNSIS	2	54	1.55755	18957	52243.5	71200.5	K	partially tryptic	1.01374	-0.0132976	-1.02704
PL-Scale-Techrep1	AGLVQPQGTTFSNSIS	2	66	-0.0517654	16847.5	74333.7	91181.2	K	partially tryptic	1.48436	-0.629149	-2.11351
PL-Lab-Techrep1	AGLVQPQGTTFSNSISQ	2	51	3.42984	13008.9	24105.8	37114.7	K	partially tryptic	0.616819	-0.0132976	-0.630116
PL-Scale-Techrep2	AGLVQPQGTTFSNSISQ	2	56	1.50031	754.114	9809.47	10563.6	K	partially tryptic	2.56556	-0.142256	-2.70782
PL-Lab-Techrep3	AGLVQPQGTTFSNSISQ	2	79	-0.0384824	9076.45	360927	370003	K	partially tryptic	3.68299	-0.671079	-3.91202
PL-Lab-Techrep3	AGLVQPQGTTFSNSISQ	2	79	-0.0384824	9076.45	360927	370003	K	partially tryptic	3.68299	-0.671079	-3.91202
PL-Lab-Techrep2	AGLVQPQGTTFSNSISQ	2	57	-0.681465	953.484	8678.58	9632.06	K	partially tryptic	2.20849	-0.571633	-2.78012
PL-Scale-Techrep1	AGLVQPQGTTFSNSISQ	2	84	-1.76777	3916.17	36226	40142.1	K	partially tryptic	2.22466	-0.629149	-2.85381
PL-Scale-Techrep3	AGLVQPQGTTFSNSISQ	2	82	-2.17046	2890.13	12297.4	15187.5	K	partially tryptic	1.44808	0.0557761	-1.39231
PL-Lab-Techrep3	AGLVQPQGTTFSNSISQLR	2	154	-1.00614	2.71023e+06	9.53694e+06	1.22472e+07	K	tryptic	1.25814	-0.671079	-1.92922
PL-Lab-Techrep1	AGLVQPQGTTFSNSISQLR	2	157	1.04416	557907	536228	1.09414e+06	K	tryptic	-0.0396323	-0.0132976	0.0263347
PL-Lab-Techrep2	AGLVQPQGTTFSNSISQLR	2	159	-4.98111	155145	471402	626547	K	tryptic	1.11135	-0.571633	-1.68298
PL-Lab-Techrep3	AGLVQPQGTTFSNSISQLR	2	154	-1.00614	2.71023e+06	9.53694e+06	1.22472e+07	K	tryptic	1.25814	-0.671079	-1.92922
PL-Lab-Techrep1	AGLVQPQGTTFSNSISQLR	2	157	1.04416	557907	536228	1.09414e+06	K	tryptic	-0.0396323	-0.0132976	0.0263347
PL-Lab-Techrep2	AGLVQPQGTTFSNSISQLR	2	159	-4.98111	155145	471402	626547	K	tryptic	1.11135	-0.571633	-1.68298
PL-Scale-Techrep3	AGLVQPQGTTFSNSISQLR	2	154	3.02592	5.20311e+06	1.19018e+07	1.71049e+07	K	tryptic	0.827431	0.0557761	-0.771655
PL-Scale-Techrep1	AGLVQPQGTTFSNSISQLR	2	157	0.201356	4.57751e+06	5.34318e+06	9.92069e+06	K	tryptic	0.154665	-0.629149	-0.783814
PL-Scale-Techrep2	AGLVQPQGTTFSNSISQLR	2	159	-0.57053	1.52938e+06	1.5538e+06	3.08318e+06	K	tryptic	0.0158375	-0.142256	-0.158094
PL-Scale-Techrep3	AGLVQPQGTTFSNSISQLR	2	154	3.02592	5.20311e+06	1.19018e+07	1.71049e+07	K	tryptic	0.827431	0.0557761	-0.771655
PL-Scale-Techrep1	AGLVQPQGTTFSNSISQLR	2	157	0.201356	4.57751e+06	5.34318e+06	9.92069e+06	K	tryptic	0.154665	-0.629149	-0.783814
PL-Scale-Techrep2	AGLVQPQGTTFSNSISQLR	2	159	-0.57053	1.52938e+06	1.5538e+06	3.08318e+06	K	tryptic	0.0158375	-0.142256	-0.158094
PL-Lab-Techrep1	AGLVQPQGTTFSNSISQLRK	2	129	1.03037	563598	577817	1.14141e+06	K	tryptic	0.024916	-0.0132976	-0.0382136
PL-Lab-Techrep3	AGLVQPQGTTFSNSISQLRK	2	109	-0.794164	441483	376105	817588	K	tryptic	-0.16027	-0.671079	-0.510809
PL-Lab-Techrep2	AGLVQPQGTTFSNSISQLRK	2	122	1.95577	287526	325532	613058	K	tryptic	0.124149	-0.571633	-0.695782
PL-Lab-Techrep1	AGLVQPQGTTFSNSISQLRK	2	129	1.03037	563598	577817	1.14141e+06	K	tryptic	0.024916	-0.0132976	-0.0382136
PL-Lab-Techrep3	AGLVQPQGTTFSNSISQLRK	2	109	-0.794164	441483	376105	817588	K	tryptic	-0.16027	-0.671079	-0.510809
PL-Lab-Techrep2	AGLVQPQGTTFSNSISQLRK	2	122	1.95577	287526	325532	613058	K	tryptic	0.124149	-0.571633	-0.695782
PL-Scale-Techrep1	AGLVQPQGTTFSNSISQLRK	2	125	-1.8546	1.19862e+06	1.19763e+06	2.39625e+06	K	tryptic	-0.000824005	-0.629149	-0.628325
PL-Scale-Techrep3	AGLVQPQGTTFSNSISQLRK	2	109	2.81881	528809	582393	1.1112e+06	K	tryptic	0.0965178	0.0557761	-0.0407417
PL-Scale-Techrep2	AGLVQPQGTTFSNSISQLRK	3	62	2.01388	420440	324196	744636	K	tryptic	-0.259954	-0.142256	0.117697
PL-Scale-Techrep1	AGLVQPQGTTFSNSISQLRK	2	125	-1.8546	1.19862e+06	1.19763e+06	2.39625e+06	K	tryptic	-0.000824005	-0.629149	-0.628325
PL-Scale-Techrep3	AGLVQPQGTTFSNSISQLRK	2	109	2.81881	528809	582393	1.1112e+06	K	tryptic	0.0965178	0.0557761	-0.0407417
PL-Scale-Techrep2	AGLVQPQGTTFSNSISQLRK	3	62	2.01388	420440	324196	744636	K	tryptic	-0.259954	-0.142256	0.117697
PL-Lab-Techrep1	AGNTVVLTLLDGSPAFVK	2	119	2.77688	59966.1	116054	176020	K	tryptic	0.66028	-0.0132976	-0.673578
PL-Scale-Techrep1	AGQGVISLQYGSNK	2	40	-0.395346	19829	8916.06	28745.1	R	tryptic	-0.799293	-0.629149	0.170143
PL-Scale-Techrep1	AGTGSATLSMAYAGAR	2	137	0.191569	103711	1670.15	105381	K	tryptic	-3.91202	-0.629149	3.28287
PL-Lab-Techrep2	AGTIHLANIVDSSR	3	38	1.17744	17266.5	47122.4	64388.9	R	tryptic	1.00398	-0.571633	-1.57561
PL-Lab-Techrep1	AGTIHLANIVDSSR	2	80	1.53816	90714.2	57873.7	148588	R	tryptic	-0.449451	-0.0132976	0.436154
PL-Lab-Techrep3	AGTIHLANIVDSSR	2	107	0.15011	134958	31978.4	166936	R	tryptic	-1.4399	-0.671079	0.768823
PL-Scale-Techrep3	AGTIHLANIVDSSR	2	99	1.54308	79960.3	42197.6	122158	R	tryptic	-0.639166	0.0557761	0.694942
PL-Scale-Techrep2	AGVDPSLSASNYGIE	2	87	0.383517	49688.1	32341.4	82029.5	K	partially tryptic	-0.429418	-0.142256	0.287162
PL-Lab-Techrep3	AGVDPSLSASNYGIE	2	55	1.05028	9497.34	29842.9	39340.2	K	partially tryptic	1.14493	-0.671079	-1.81601
PL-Scale-Techrep3	AGVDPSLSASNYGIE	2	51	-0.455023	37905.2	43117.8	81023	K	partially tryptic	0.128848	0.0557761	-0.073072
PL-Scale-Techrep1	AGVDPSLSASNYGIE	2	76	-0.630502	21987.7	32619.1	54606.7	K	partially tryptic	0.394415	-0.629149	-1.02356
PL-Lab-Techrep1	AGVDPSLSASNYGIEC	2	64	1.40542	1	10874.7	10874.7	K	partially tryptic	3.91202	-0.0132976	-3.91202
PL-Lab-Techrep2	AGVDPSLSASNYGIEC	2	57	-2.52171	1	15047.5	15047.5	K	partially tryptic	3.91202	-0.571633	-3.91202
PL-Scale-Techrep3	AGVDPSLSASNYGIEC	2	74	-2.02911	12181.9	19101.7	31283.6	K	partially tryptic	0.449825	0.0557761	-0.394049
PL-Scale-Techrep1	AGVDPSLSASNYGIEC	2	70	-0.44801	329.24	24171.7	24501	K	partially tryptic	3.91202	-0.629149	-3.91202
PL-Scale-Techrep3	AGVDPSLSASNYGIECLLNVQHVTDTNSK	4	60	-3.3922	4.03736e+06	2.48175e+06	6.51911e+06	K	tryptic	-0.486627	0.0557761	0.542403
PL-Scale-Techrep2	AGVDPSLSASNYGIECLLNVQHVTDTNSK	3	107	2.18426	1.12733e+06	231732	1.35907e+06	K	tryptic	-1.58203	-0.142256	1.43977
PL-Scale-Techrep3	AGVDPSLSASNYGIECLLNVQHVTDTNSK	4	60	-3.3922	4.03736e+06	2.48175e+06	6.51911e+06	K	tryptic	-0.486627	0.0557761	0.542403
PL-Scale-Techrep2	AGVDPSLSASNYGIECLLNVQHVTDTNSK	3	107	2.18426	1.12733e+06	231732	1.35907e+06	K	tryptic	-1.58203	-0.142256	1.43977
PL-Lab-Techrep2	AGVLEPAISK	2	40	-1.61186	10866.7	6998.1	17864.9	K	tryptic	-0.440068	-0.571633	-0.131564
PL-Lab-Techrep1	AGVLEPAISK	2	38	-1.37325	9524.08	8636.96	18161	K	tryptic	-0.0977724	-0.0132976	0.0844747
PL-Lab-Techrep3	AGVLEPAISK	2	46	-0.468836	20239.9	7647.35	27887.2	K	tryptic	-0.973295	-0.671079	0.302215
PL-Scale-Techrep1	AGVLEPAISK	2	63	3.55822	33855	11983.4	45838.4	K	tryptic	-1.03857	-0.629149	0.409416
PL-Scale-Techrep3	AGVLEPAISK	2	48	-2.14162	3866.81	3323.74	7190.55	K	tryptic	-0.151337	0.0557761	0.207113
PL-Scale-Techrep2	AGVLEPAISK	2	30	0.68532	11621.5	14886.1	26507.5	K	tryptic	0.247568	-0.142256	-0.389825
PL-Lab-Techrep3	AGYQLEPGMEGTNAK	2	74	-1.31601	58519.9	64649.4	123169	R	tryptic	0.0996131	-0.671079	-0.770692
PL-Lab-Techrep2	AGYQLEPGMEGTNAK	2	59	-4.75394	44104.6	9636.69	53741.3	R	tryptic	-1.52099	-0.571633	0.949353
PL-Lab-Techrep1	AGYQLEPGMEGTNAK	2	82	0.442021	520613	194650	715263	R	tryptic	-0.983801	-0.0132976	0.970504
PL-Scale-Techrep1	AGYQLEPGMEGTNAK	2	80	-1.249	828776	356336	1.18511e+06	R	tryptic	-0.844075	-0.629149	0.214926
PL-Scale-Techrep3	AGYQLEPGMEGTNAK	2	47	-0.214564	5982.53	8135.52	14118.1	R	tryptic	0.307395	0.0557761	-0.251619
PL-Lab-Techrep3	AHSSMLGEGYETR	2	33	-1.45961	10154.8	4513.13	14668	R	tryptic	-0.810959	-0.671079	0.13988
PL-Scale-Techrep1	AHSSMLGEGYETR	2	48	0.518934	2969.59	1644.24	4613.83	R	tryptic	-0.591145	-0.629149	-0.0380046
PL-Lab-Techrep1	AIADVIR	2	54	1.5338	8886.61	10208	19094.6	K	tryptic	0.13863	-0.0132976	-0.151928
PL-Lab-Techrep3	AIADVIR	2	54	-0.582362	15187.9	5158.78	20346.6	K	tryptic	-1.0798	-0.671079	0.408717
PL-Scale-Techrep1	AIDNHFVNVER	3	30	-1.57918	19950.7	27999.4	47950.1	K	tryptic	0.338916	-0.629149	-0.968065
PL-Scale-Techrep2	AIDSGYLIDEYGK	2	98	0.519582	264587	21650.8	286238	D	tryptic	-2.50313	-0.142256	2.36087
PL-Scale-Techrep2	AIDSGYLIDEYGK	2	98	0.519582	264587	21650.8	286238	D	tryptic	-2.50313	-0.142256	2.36087
PL-Lab-Techrep1	AIELAANTK	2	68	0.769895	22617.9	25957	48574.9	R	tryptic	0.137701	-0.0132976	-0.150998
PL-Lab-Techrep3	AIELAANTK	2	30	-0.359022	4102.24	1391.3	5493.54	R	tryptic	-1.08129	-0.671079	0.410213
PL-Lab-Techrep2	AIELAANTK	2	64	-2.28272	145797	49076.5	194874	R	tryptic	-1.08883	-0.571633	0.517202
PL-Scale-Techrep1	AIELAANTK	2	47	-2.74461	141134	49471.9	190606	R	tryptic	-1.0483	-0.629149	0.419154
PL-Lab-Techrep3	AIGDFLTK	2	29	-1.62106	53952.5	13747.3	67699.8	K	tryptic	-1.36727	-0.671079	0.696186
PL-Lab-Techrep1	AIGGSEPFTYSEK	2	108	-0.990593	9.90978e+07	8.70858e+07	186183614	K	tryptic	-0.129214	-0.0132976	0.115917
PL-Lab-Techrep2	AIGGSEPFTYSEK	2	108	-0.591646	8.75972e+06	2.45755e+07	3.33352e+07	K	tryptic	1.03159	-0.571633	-1.60322
PL-Lab-Techrep3	AIGGSEPFTYSEK	2	107	0.570098	739677	828905	1.56858e+06	K	tryptic	0.113892	-0.671079	-0.784971
PL-Lab-Techrep1	AIGGSEPFTYSEK	2	108	-0.990593	9.90978e+07	8.70858e+07	186183614	K	tryptic	-0.129214	-0.0132976	0.115917
PL-Lab-Techrep2	AIGGSEPFTYSEK	2	108	-0.591646	8.75972e+06	2.45755e+07	3.33352e+07	K	tryptic	1.03159	-0.571633	-1.60322
PL-Lab-Techrep3	AIGGSEPFTYSEK	2	107	0.570098	739677	828905	1.56858e+06	K	tryptic	0.113892	-0.671079	-0.784971
PL-Scale-Techrep1	AIGGSEPFTYSEK	2	108	1.21246	6.44018e+07	9.37144e+07	1.58116e+08	K	tryptic	0.37511	-0.629149	-1.00426
PL-Scale-Techrep3	AIGGSEPFTYSEK	2	105	-0.484024	2.42744e+07	2.27303e+07	4.70047e+07	K	tryptic	-0.0657212	0.0557761	0.121497
PL-Scale-Techrep1	AIGGSEPFTYSEK	2	108	1.21246	6.44018e+07	9.37144e+07	1.58116e+08	K	tryptic	0.37511	-0.629149	-1.00426
PL-Scale-Techrep3	AIGGSEPFTYSEK	2	105	-0.484024	2.42744e+07	2.27303e+07	4.70047e+07	K	tryptic	-0.0657212	0.0557761	0.121497
PL-Lab-Techrep2	AIGLSNFNISQIK	2	62	1.7944	46965.8	45412	92377.8	K	tryptic	-0.0336428	-0.571633	-0.53799
PL-Lab-Techrep2	AIGNLISDAMK	2	79	-0.24801	30808.8	2150.93	32959.7	K	tryptic	-2.6619	-0.571633	2.09027
PL-Lab-Techrep3	AIGNLISDAMK	2	90	-1.05523	374387	8111.6	382499	K	tryptic	-3.832	-0.671079	3.16092
PL-Scale-Techrep3	AIGNLISDAMK	2	90	2.14321	90904.2	9124.11	100028	K	tryptic	-2.29889	0.0557761	2.35466
PL-Lab-Techrep3	AIGNMGLETER	2	74	-0.679421	55449.5	55365.8	110815	K	tryptic	-0.00151132	-0.671079	-0.669568
PL-Lab-Techrep1	AIGNMGLETER	2	52	0.178403	71585.6	54608.1	126194	K	tryptic	-0.270713	-0.0132976	0.257416
PL-Lab-Techrep2	AIGNMGLETER	2	66	0.0659093	75283.7	31878.2	107162	K	tryptic	-0.85934	-0.571633	0.287708
PL-Scale-Techrep3	AIGNMGLETER	2	62	-2.58204	41935.4	40676.9	82612.3	K	tryptic	-0.0304717	0.0557761	0.0862478
PL-Scale-Techrep2	AIGNMGLETER	2	60	1.09237	51870.4	127777	179647	K	tryptic	0.901535	-0.142256	-1.04379
PL-Lab-Techrep3	AIILAEAR	2	40	-0.463775	57870.9	57921.5	115792	K	tryptic	0.000873761	-0.671079	-0.671953
PL-Lab-Techrep2	AIILAEAR	2	49	-2.74266	18193	6773.48	24966.5	K	tryptic	-0.988022	-0.571633	0.416389
PL-Scale-Techrep1	AIILAEAR	2	37	-1.05887	10855.8	7401.87	18257.7	K	tryptic	-0.382967	-0.629149	-0.246182
PL-Scale-Techrep3	AIILAEAR	2	53	1.62752	23037.9	32967.7	56005.7	K	tryptic	0.358387	0.0557761	-0.302611
PL-Scale-Techrep2	AIILAEAR	2	42	0.526424	23822.4	79327.2	103150	K	tryptic	1.20296	-0.142256	-1.34521
PL-Lab-Techrep3	AILNVSQIVAK	2	48	0.98255	17574.3	6228.52	23802.9	K	tryptic	-1.0373	-0.671079	0.366222
PL-Lab-Techrep3	AILSHLDR	3	40	-0.302168	9201.72	1894.52	11096.2	K	tryptic	-1.58043	-0.671079	0.909348
PL-Lab-Techrep3	AILVDLEPGTMDSVR	2	94	1.9002	176275	80673.5	256948	R	tryptic	-0.781634	-0.671079	0.110555
PL-Scale-Techrep2	AILVDLEPGTMDSVR	2	63	-1.44716	22419.3	9522.5	31941.8	R	tryptic	-0.856267	-0.142256	0.714011
PL-Scale-Techrep1	AILVDLEPGTMDSVR	2	77	3.29594	582975	335730	918705	R	tryptic	-0.551839	-0.629149	-0.0773106
PL-Lab-Techrep1	AIMNEALNGSFK	2	68	-0.185201	52207.5	9589.4	61796.9	R	tryptic	-1.69457	-0.0132976	1.68127
PL-Scale-Techrep2	AIMNEALNGSFK	2	67	-0.215434	21740.9	2437.6	24178.5	R	tryptic	-2.18818	-0.142256	2.04592
PL-Scale-Techrep3	AIMNEALNGSFK	2	73	1.6076	90850.3	18874	109724	R	tryptic	-1.57143	0.0557761	1.62721
PL-Lab-Techrep1	AIMTEIGQTPVVLTR	2	124	-2.93516	40721.6	72335.3	113057	K	tryptic	0.574554	-0.0132976	-0.587851
PL-Lab-Techrep2	AIMTEIGQTPVVLTR	2	124	-1.17882	36848.2	20402.4	57250.6	K	tryptic	-0.591157	-0.571633	0.019524
PL-Lab-Techrep3	AIMTEIGQTPVVLTR	2	130	0.778701	56577.5	27085	83662.5	K	tryptic	-0.736631	-0.671079	0.0655516
PL-Scale-Techrep2	AIMTEIGQTPVVLTR	2	114	-0.114896	15711.8	14897.8	30609.5	K	tryptic	-0.0531997	-0.142256	-0.0890567
PL-Scale-Techrep1	AIMTEIGQTPVVLTR	2	128	-3.94414	22131	15990.9	38121.9	K	tryptic	-0.324955	-0.629149	-0.304194
PL-Lab-Techrep2	AISNINNTIGPELIK	2	83	-1.42715	69145.3	43860.8	113006	K	tryptic	-0.455189	-0.571633	-0.116444
PL-Lab-Techrep3	AISNINNTIGPELIK	2	116	1.49362	167662	58861.4	226523	K	tryptic	-1.04676	-0.671079	0.375685
PL-Scale-Techrep3	AISNINNTIGPELIK	2	112	0.758447	323083	358310	681394	K	tryptic	0.10349	0.0557761	-0.0477139
PL-Scale-Techrep2	AISNINNTIGPELIK	2	74	0.967322	152958	153159	306118	K	tryptic	0.00131397	-0.142256	-0.14357
PL-Scale-Techrep1	AISNINNTIGPELIK	2	109	1.80505	69479.9	49232.5	118712	K	tryptic	-0.344483	-0.629149	-0.284666
PL-Lab-Techrep1	AIVETLANFMR	2	37	-0.978947	47848.6	336.798	48185.4	R	tryptic	-3.91202	-0.0132976	3.89873
PL-Lab-Techrep3	AIVVTDGER	2	37	-0.36965	3035.02	2779.7	5814.72	R	tryptic	-0.0878753	-0.671079	-0.583204
PL-Lab-Techrep2	AIVVTDGER	2	67	-0.966829	5873.14	2328	8201.15	R	tryptic	-0.925378	-0.571633	0.353746
PL-Lab-Techrep2	AIYEATGK	2	30	-0.608449	250.733	767.257	1017.99	K	tryptic	1.11843	-0.571633	-1.69007
PL-Scale-Techrep1	AKFENLCK	2	30	-1.18304	1928.77	1	1928.77	K	tryptic	-3.91202	-0.629149	3.28287
PL-Lab-Techrep2	AKPSFQSLVEYYEK	3	49	1.83306	317102	111199	428301	K	tryptic	-1.0479	-0.571633	0.476269
PL-Lab-Techrep1	AKPSFQSLVEYYEK	3	62	0.373462	270322	98691.5	369013	K	tryptic	-1.00761	-0.0132976	0.994317
PL-Scale-Techrep1	AKPSFQSLVEYYEK	3	48	2.04823	387647	81172.8	468820	K	tryptic	-1.56352	-0.629149	0.934367
PL-Scale-Techrep3	AKPSFQSLVEYYEK	3	31	0.818761	43255.3	22289.4	65544.7	K	tryptic	-0.663009	0.0557761	0.718785
PL-Lab-Techrep2	ALAPEYAK	2	28	-0.289154	773.055	575.231	1348.29	K	tryptic	-0.295578	-0.571633	-0.276055
PL-Lab-Techrep3	ALAPEYAK	2	28	-0.11403	10442.3	4494.43	14936.8	K	tryptic	-0.843031	-0.671079	0.171952
PL-Lab-Techrep3	ALEDIHQQLK	3	38	-3.85342	57223.4	35867.5	93090.9	R	tryptic	-0.467133	-0.671079	-0.203946
PL-Lab-Techrep2	ALEDIHQQLK	3	48	-1.25535	35498.1	15110	50608.1	R	tryptic	-0.85412	-0.571633	0.282487
PL-Scale-Techrep1	ALEDIHQQLK	2	78	4.83193	67937.3	27334.6	95271.9	R	tryptic	-0.910433	-0.629149	0.281284
PL-Lab-Techrep2	ALEGVNIK	2	31	-0.793781	54062.4	27762.9	81825.2	K	tryptic	-0.666438	-0.571633	0.0948053
PL-Scale-Techrep2	ALEVIPR	2	30	1.59187	14939.7	26303	41242.7	R	tryptic	0.565658	-0.142256	-0.707914
PL-Lab-Techrep1	ALGNSQFLDDATLQK	2	153	-0.870712	3.43725e+06	3.592e+06	7.02926e+06	K	tryptic	0.0440372	-0.0132976	-0.0573349
PL-Lab-Techrep3	ALGNSQFLDDATLQK	2	152	-0.403653	2.59835e+06	2.85613e+06	5.45448e+06	K	tryptic	0.094594	-0.671079	-0.765673
PL-Lab-Techrep2	ALGNSQFLDDATLQK	2	146	-1.76319	260072	262729	522801	K	tryptic	0.0101631	-0.571633	-0.581796
PL-Scale-Techrep2	ALGNSQFLDDATLQK	2	152	-1.37633	3.13135e+06	3.83917e+06	6.97052e+06	K	tryptic	0.20379	-0.142256	-0.346046
PL-Scale-Techrep1	ALGNSQFLDDATLQK	2	152	3.09999	1.38665e+06	1.12382e+06	2.51047e+06	K	tryptic	-0.210161	-0.629149	-0.418988
PL-Scale-Techrep2	ALGNSQFLDDATLQK	2	152	-1.37633	3.13135e+06	3.83917e+06	6.97052e+06	K	tryptic	0.20379	-0.142256	-0.346046
PL-Scale-Techrep1	ALGNSQFLDDATLQK	2	152	3.09999	1.38665e+06	1.12382e+06	2.51047e+06	K	tryptic	-0.210161	-0.629149	-0.418988
PL-Scale-Techrep3	ALGNSQFLDDATLQK	2	153	3.85336	682174	680198	1.36237e+06	K	tryptic	-0.00290079	0.0557761	0.0586769
PL-Lab-Techrep3	ALIVPNILDTAPTEK	3	40	2.48197	93191.9	48090.3	141282	K	tryptic	-0.66158	-0.671079	-0.00949932
PL-Lab-Techrep2	ALIVPNILDTAPTEK	2	106	2.52908	272078	83237	355315	K	tryptic	-1.1844	-0.571633	0.612766
PL-Lab-Techrep1	ALIVPNILDTAPTEK	2	89	-0.651366	1.0529e+07	5.21753e+06	1.57465e+07	K	tryptic	-0.702109	-0.0132976	0.688811
PL-Scale-Techrep2	ALIVPNILDTAPTEK	2	72	0.191263	239358	102822	342180	K	tryptic	-0.844957	-0.142256	0.702701
PL-Scale-Techrep1	ALIVPNILDTAPTEK	2	99	0.66006	62311.4	26291.8	88603.2	K	tryptic	-0.862889	-0.629149	0.233739
PL-Scale-Techrep3	ALIVPNILDTAPTEK	2	72	-1.04651	76058.6	70283.1	146342	K	tryptic	-0.0789728	0.0557761	0.134749
PL-Lab-Techrep1	ALLFIPR	2	44	0.148121	1	9357.01	9357.01	R	tryptic	3.91202	-0.0132976	-3.91202
PL-Lab-Techrep2	ALNSLNQDSPTHHTYR	3	63	0.155533	14871.1	3661.53	18532.7	R	tryptic	-1.40154	-0.571633	0.82991
PL-Scale-Techrep1	ALNSLNQDSPTHHTYR	3	58	0.390622	12962.4	8075.49	21037.9	R	tryptic	-0.473222	-0.629149	-0.155928
PL-Lab-Techrep1	ALPAYETIK	2	64	-0.681118	9.40891e+06	7.45868e+06	1.68676e+07	K	tryptic	-0.232279	-0.0132976	0.218981
PL-Lab-Techrep3	ALPAYETIK	2	54	-0.225612	631105	597483	1.22859e+06	K	tryptic	-0.0547459	-0.671079	-0.616333
PL-Lab-Techrep2	ALPAYETIK	2	66	0.505852	213155	237941	451097	K	tryptic	0.110003	-0.571633	-0.681635
PL-Scale-Techrep1	ALPAYETIK	2	62	-1.2038	8.88989e+06	5.72522e+06	1.46151e+07	K	tryptic	-0.440033	-0.629149	-0.189116
PL-Scale-Techrep3	ALPAYETIK	2	48	-2.62508	1.23476e+06	1.43586e+06	2.67062e+06	K	tryptic	0.150887	0.0557761	-0.0951114
PL-Scale-Techrep1	ALPAYETIK	2	62	-1.2038	8.88989e+06	5.72522e+06	1.46151e+07	K	tryptic	-0.440033	-0.629149	-0.189116
PL-Scale-Techrep3	ALPAYETIK	2	48	-2.62508	1.23476e+06	1.43586e+06	2.67062e+06	K	tryptic	0.150887	0.0557761	-0.0951114
PL-Lab-Techrep2	ALQASVLR	2	73	-2.51818	111699	120652	232351	R	tryptic	0.0771051	-0.571633	-0.648738
PL-Lab-Techrep1	ALQASVLR	2	58	-1.43184	13925.1	19698.7	33623.8	R	tryptic	0.346863	-0.0132976	-0.36016
PL-Lab-Techrep3	ALQASVLR	2	56	0.560573	277703	147712	425415	R	tryptic	-0.631284	-0.671079	-0.0397951
PL-Scale-Techrep3	ALQASVLR	2	60	-0.864764	126136	103030	229166	R	tryptic	-0.202345	0.0557761	0.258121
PL-Scale-Techrep1	ALQASVLR	2	73	-0.835649	61491.3	27917.5	89408.8	R	tryptic	-0.789644	-0.629149	0.160495
PL-Scale-Techrep2	ALQASVLR	2	54	0.976941	22922	17475.3	40397.3	R	tryptic	-0.271307	-0.142256	0.12905
PL-Lab-Techrep3	ALQEYQPK	2	41	-1.23833	12357.8	19410.6	31768.4	K	tryptic	0.451531	-0.671079	-1.12261
PL-Lab-Techrep2	ALQEYQPK	2	39	-1.80421	3906.65	4716.89	8623.54	K	tryptic	0.18847	-0.571633	-0.760103
PL-Scale-Techrep1	ALQEYQPK	2	37	-0.651016	3009.66	444.348	3454.01	K	tryptic	-1.91298	-0.629149	1.28383
PL-Scale-Techrep3	ALQEYQPK	2	32	-1.17358	2944.14	4580.58	7524.72	K	tryptic	0.442012	0.0557761	-0.386235
PL-Scale-Techrep2	ALQLPADISK	2	34	-0.411461	159607	42785	202392	R	tryptic	-1.31653	-0.142256	1.17427
PL-Lab-Techrep2	ALQTPDNVLIK	2	57	3.10806	3083.24	71729.3	74812.5	F	tryptic	3.14692	-0.571633	-3.71855
PL-Scale-Techrep3	ALQTPDNVLIK	2	58	-0.384865	10865	66658.7	77523.7	F	tryptic	1.81404	0.0557761	-1.75826
PL-Lab-Techrep2	ALRLPLQDVYK	3	51	2.27952	66974.4	17207.5	84181.9	K	tryptic	-1.35897	-0.571633	0.787335
PL-Lab-Techrep3	ALRLPLQDVYK	3	57	1.37508	241372	38422.5	279794	K	tryptic	-1.83769	-0.671079	1.16661
PL-Lab-Techrep2	ALSSLFSK	2	60	2.17779	788349	231516	1.01986e+06	R	tryptic	-1.22529	-0.571633	0.653658
PL-Scale-Techrep2	ALSSLFSK	2	62	0.817222	19654.1	5258.12	24912.3	R	tryptic	-1.31851	-0.142256	1.17626
PL-Scale-Techrep3	ALSSLFSK	2	58	0.735601	516952	170346	687298	R	tryptic	-1.11012	0.0557761	1.1659
PL-Scale-Techrep1	ALSSLFSK	2	48	-0.355285	62600.8	94456.4	157057	R	tryptic	0.41136	-0.629149	-1.04051
PL-Lab-Techrep1	ALSVPELTQQMFDAK	3	53	2.44348	926.257	13903.8	14830.1	R	tryptic	2.70877	-0.0132976	-2.72207
PL-Lab-Techrep3	ALSVPELTQQMFDAK	3	64	-2.02745	187997	89340.4	277338	R	tryptic	-0.743975	-0.671079	0.0728954
PL-Scale-Techrep2	ALSVPELTQQMFDAK	3	55	-0.664161	54996.7	35015	90011.8	R	tryptic	-0.451496	-0.142256	0.30924
PL-Scale-Techrep3	ALSVPELTQQMFDAK	3	68	-0.983901	152488	142304	294792	R	tryptic	-0.0691238	0.0557761	0.1249
PL-Lab-Techrep2	ALTMPEDER	2	33	-1.81909	7417.16	8598.19	16015.4	R	tryptic	0.147756	-0.571633	-0.719388
PL-Scale-Techrep1	ALTMPEDER	2	43	-0.530817	11457.7	8551.11	20008.8	R	tryptic	-0.292603	-0.629149	-0.336546
PL-Lab-Techrep2	ALVAFK	2	35	4.02226	5792.22	2226.64	8018.86	K	tryptic	-0.95602	-0.571633	0.384387
PL-Scale-Techrep3	ALVAFK	2	30	-0.189677	21376.9	10263.7	31640.6	K	tryptic	-0.733702	0.0557761	0.789478
PL-Lab-Techrep3	ALVNLDEK	2	52	-1.22566	3307.07	80043	83350.1	H	tryptic	3.1865	-0.671079	-3.85758
PL-Lab-Techrep3	ALVYVDDHLVGTLSR	3	66	-0.647637	185210	158630	343841	R	tryptic	-0.154913	-0.671079	-0.516166
PL-Lab-Techrep1	ALVYVDDHLVGTLSR	3	64	3.88147	139192	92278.4	231470	R	tryptic	-0.411041	-0.0132976	0.397743
PL-Lab-Techrep2	ALVYVDDHLVGTLSR	3	41	-1.8328	24813.8	7282.61	32096.4	R	tryptic	-1.22591	-0.571633	0.654279
PL-Scale-Techrep2	ALVYVDDHLVGTLSR	3	42	1.42203	10235.9	3557.33	13793.2	R	tryptic	-1.05689	-0.142256	0.914636
PL-Scale-Techrep3	ALVYVDDHLVGTLSR	3	52	0.970868	73979.7	73511.5	147491	R	tryptic	-0.00634897	0.0557761	0.062125
PL-Lab-Techrep1	ALYIISPDHR	2	46	4.949	28469.9	26341.4	54811.2	R	tryptic	-0.0777052	-0.0132976	0.0644076
PL-Scale-Techrep2	ALYIISPDHR	3	42	-0.776749	4627.13	3224.97	7852.11	R	tryptic	-0.361013	-0.142256	0.218756
PL-Scale-Techrep3	ALYIISPDHR	3	57	2.08011	199268	190411	389679	R	tryptic	-0.0454657	0.0557761	0.101242
PL-Scale-Techrep1	ALYIISPDHR	3	53	-0.777249	5645.07	4195.44	9840.51	R	tryptic	-0.296785	-0.629149	-0.332364
PL-Lab-Techrep1	AMAAVQQSQQR	2	89	0.488311	995.172	994.282	1989.45	A	tryptic	-0.00089457	-0.0132976	-0.0124031
PL-Lab-Techrep2	AMAAVQQSQQR	2	61	0.0696481	1	180.474	180.474	A	tryptic	3.91202	-0.571633	-3.91202
PL-Lab-Techrep1	AMAEAVNLVAK	2	65	-1.43472	565.146	5682.96	6248.1	K	tryptic	2.30814	-0.0132976	-2.32144
PL-Lab-Techrep2	AMAEAVNLVAK	2	58	0.0617163	38791.3	25875.9	64667.2	K	tryptic	-0.404882	-0.571633	-0.16675
PL-Scale-Techrep2	AMAEAVNLVAK	2	66	1.08117	14673.4	11336.6	26009.9	K	tryptic	-0.258001	-0.142256	0.115744
PL-Scale-Techrep1	AMAEAVNLVAK	2	78	-0.600185	135088	69360.3	204448	K	tryptic	-0.666611	-0.629149	0.0374616
PL-Lab-Techrep3	AMEMVLTGK	2	51	1.18421	20145.8	1	20145.8	K	tryptic	-3.91202	-0.671079	3.24094
PL-Lab-Techrep3	AMESLVNK	2	60	0.966723	62295.8	53975.4	116271	K	tryptic	-0.143367	-0.671079	-0.527712
PL-Lab-Techrep2	AMESLVNK	2	51	-0.754434	85751.4	46117.9	131869	K	tryptic	-0.620252	-0.571633	0.0486196
PL-Lab-Techrep1	AMESLVNK	2	42	-4.45122	11116	9343.55	20459.6	K	tryptic	-0.173699	-0.0132976	0.160402
PL-Scale-Techrep1	AMESLVNK	2	52	0.461075	69357.6	14067.8	83425.3	K	tryptic	-1.59539	-0.629149	0.96624
PL-Lab-Techrep2	AMGFPLDK	2	50	1.37733	3.12332e+06	3.7207e+07	4.03303e+07	R	tryptic	2.4776	-0.571633	-3.04923
PL-Lab-Techrep1	AMGFPLDK	2	59	0.405488	97142.9	7.81181e+06	7908950	R	tryptic	3.91202	-0.0132976	-3.91202
PL-Lab-Techrep3	AMGFPLDK	2	58	1.30815	182783	3.44753e+06	3.63031e+06	R	tryptic	2.93711	-0.671079	-3.60819
PL-Lab-Techrep2	AMGFPLDK	2	50	1.37733	3.12332e+06	3.7207e+07	4.03303e+07	R	tryptic	2.4776	-0.571633	-3.04923
PL-Lab-Techrep1	AMGFPLDK	2	59	0.405488	97142.9	7.81181e+06	7908950	R	tryptic	3.91202	-0.0132976	-3.91202
PL-Lab-Techrep3	AMGFPLDK	2	58	1.30815	182783	3.44753e+06	3.63031e+06	R	tryptic	2.93711	-0.671079	-3.60819
PL-Lab-Techrep2	AMGFPLDK	2	50	1.37733	3.12332e+06	3.7207e+07	4.03303e+07	R	tryptic	2.4776	-0.571633	-3.04923
PL-Lab-Techrep1	AMGFPLDK	2	59	0.405488	97142.9	7.81181e+06	7908950	R	tryptic	3.91202	-0.0132976	-3.91202
PL-Lab-Techrep3	AMGFPLDK	2	58	1.30815	182783	3.44753e+06	3.63031e+06	R	tryptic	2.93711	-0.671079	-3.60819
PL-Scale-Techrep2	AMGFPLDK	2	56	-1.67034	5.45912e+06	7.02923e+06	1.24883e+07	R	tryptic	0.252789	-0.142256	-0.395046
PL-Scale-Techrep3	AMGFPLDK	2	53	0.184985	4.04626e+06	7.82555e+06	1.18718e+07	R	tryptic	0.659602	0.0557761	-0.603826
PL-Scale-Techrep2	AMGFPLDK	2	56	-1.67034	5.45912e+06	7.02923e+06	1.24883e+07	R	tryptic	0.252789	-0.142256	-0.395046
PL-Scale-Techrep3	AMGFPLDK	2	53	0.184985	4.04626e+06	7.82555e+06	1.18718e+07	R	tryptic	0.659602	0.0557761	-0.603826
PL-Scale-Techrep2	AMGFPLDKPVDPLL	2	70	0.491842	176536	427.019	176963	R	partially tryptic	-3.91202	-0.142256	3.76977
PL-Lab-Techrep2	ANDVIEGNIDVEDK	2	128	-2.75591	1.13333e+06	672386	1.80572e+06	K	tryptic	-0.522087	-0.571633	-0.0495455
PL-Lab-Techrep1	ANDVIEGNIDVEDK	2	135	3.60023	2.15188e+06	1.25552e+06	3.4074e+06	K	tryptic	-0.538793	-0.0132976	0.525495
PL-Scale-Techrep1	ANDVIEGNIDVEDK	2	131	0.559858	3.12505e+07	2.09196e+07	5.21701e+07	K	tryptic	-0.401347	-0.629149	-0.227803
PL-Scale-Techrep3	ANDVIEGNIDVEDK	2	131	0.221625	2.47031e+06	3.46926e+06	5.93958e+06	K	tryptic	0.339596	0.0557761	-0.28382
PL-Scale-Techrep2	ANDVIEGNIDVEDK	2	134	0.106955	8.40911e+06	1.03403e+07	1.87495e+07	K	tryptic	0.206737	-0.142256	-0.348993
PL-Lab-Techrep3	ANDVIEGNIDVEDKK	2	123	-1.85455	141453	77567.2	219020	K	tryptic	-0.600825	-0.671079	-0.0702539
PL-Lab-Techrep2	ANDVIEGNIDVEDKK	2	107	-2.20181	165261	60413.4	225675	K	tryptic	-1.00632	-0.571633	0.434684
PL-Lab-Techrep1	ANDVIEGNIDVEDKK	2	115	-0.603755	307961	96206.8	404168	K	tryptic	-1.16347	-0.0132976	1.15018
PL-Scale-Techrep1	ANDVIEGNIDVEDKK	2	124	1.35259	2.25908e+06	757949	3.01703e+06	K	tryptic	-1.0921	-0.629149	0.462948
PL-Scale-Techrep3	ANDVIEGNIDVEDKK	2	117	-1.20686	48016.8	37707.8	85724.6	K	tryptic	-0.241683	0.0557761	0.297459
PL-Lab-Techrep2	ANEVIQHLTGMLK	3	57	1.48983	81902.8	44572.8	126476	K	tryptic	-0.608411	-0.571633	0.036778
PL-Lab-Techrep3	ANEVIQHLTGMLK	3	78	3.60802	118699	34603.1	153302	K	tryptic	-1.23265	-0.671079	0.56157
PL-Scale-Techrep1	ANEVIQHLTGMLK	3	54	2.63917	28658.4	15695.7	44354.1	K	tryptic	-0.602061	-0.629149	-0.0270882
PL-Lab-Techrep1	ANNTEYGLASGILTK	2	76	1.37252	1515.15	12188.8	13703.9	R	tryptic	2.085	-0.0132976	-2.0983
PL-Lab-Techrep2	ANNTNYGLAAGVVTK	2	124	-0.150286	40497.9	47347.1	87845	R	tryptic	0.156255	-0.571633	-0.727888
PL-Lab-Techrep3	ANNTNYGLAAGVVTK	2	120	1.43759	506982	247458	754440	R	tryptic	-0.717237	-0.671079	0.0461575
PL-Lab-Techrep1	ANNTNYGLAAGVVTK	2	114	-0.323239	290874	190684	481558	R	tryptic	-0.422273	-0.0132976	0.408976
PL-Scale-Techrep1	ANNTNYGLAAGVVTK	2	130	1.20097	321524	171659	493183	R	tryptic	-0.62756	-0.629149	-0.00158936
PL-Scale-Techrep3	ANNTNYGLAAGVVTK	2	131	2.25364	107164	102194	209358	R	tryptic	-0.047484	0.0557761	0.10326
PL-Scale-Techrep2	ANNTNYGLAAGVVTK	2	114	1.04369	29199.4	31394.4	60593.8	R	tryptic	0.0724829	-0.142256	-0.214739
PL-Lab-Techrep2	ANTFIAEAK	2	76	0.988776	45383.6	1823.58	47207.2	R	tryptic	-3.21435	-0.571633	2.64271
PL-Lab-Techrep3	ANTFIAEAK	2	70	-0.625593	77314.6	2549.55	79864.1	R	tryptic	-3.41197	-0.671079	2.74089
PL-Scale-Techrep1	ANTFIAEAK	2	67	-1.4007	30915.3	547.104	31462.4	R	tryptic	-3.91202	-0.629149	3.28287
PL-Scale-Techrep3	ANTFIAEAK	2	59	-0.942776	6293.37	547.082	6840.45	R	tryptic	-2.44265	0.0557761	2.49843
PL-Lab-Techrep3	ANYIIQGLR	2	57	-0.347929	122326	1	122326	K	tryptic	-3.91202	-0.671079	3.24094
PL-Lab-Techrep3	APAAAPAAAAPASTESAPAKEEK	3	50	1.16893	9838.25	1	9838.25	K	tryptic	-3.91202	-0.671079	3.24094
PL-Lab-Techrep1	AQAIWIMR	2	57	-1.01785	1.32385e+06	831736	2.15559e+06	R	tryptic	-0.464783	-0.0132976	0.451486
PL-Lab-Techrep1	AQAIWIMR	2	57	-1.01785	1.32385e+06	831736	2.15559e+06	R	tryptic	-0.464783	-0.0132976	0.451486
PL-Lab-Techrep2	AQAIWIMR	2	52	4.81371	9278.46	88924.2	98202.7	R	tryptic	2.26009	-0.571633	-2.83172
PL-Lab-Techrep3	AQAIWIMR	2	36	-2.09681	22488.5	36950.8	59439.3	R	tryptic	0.496582	-0.671079	-1.16766
PL-Scale-Techrep3	AQAIWIMR	2	63	2.01909	89402	65773.8	155176	R	tryptic	-0.306922	0.0557761	0.362698
PL-Scale-Techrep3	AQAIWIMR	2	63	2.01909	89402	65773.8	155176	R	tryptic	-0.306922	0.0557761	0.362698
PL-Scale-Techrep1	AQAIWIMR	2	69	-0.321892	7485.71	25129.9	32615.7	R	tryptic	1.21106	-0.629149	-1.84021
PL-Scale-Techrep2	AQAIWIMR	2	43	0.527797	19004.3	8960.87	27965.2	R	tryptic	-0.7518	-0.142256	0.609543
PL-Lab-Techrep3	AQALRDTSTMGYMAAK	3	44	1.01634	956583	36145	992728	K	tryptic	-3.27583	-0.671079	2.60475
PL-Lab-Techrep2	AQELASTVDRLNQENR	3	31	0.820005	54295.9	13639.4	67935.3	K	tryptic	-1.38148	-0.571633	0.80985
PL-Lab-Techrep1	AQIHDIVLVGGSTR	2	93	1.2633	2.63704e+06	1.9488e+06	4.58583e+06	K	tryptic	-0.302442	-0.0132976	0.289145
PL-Lab-Techrep3	AQIHDIVLVGGSTR	3	71	2.26647	149781	47275.5	197057	K	tryptic	-1.15318	-0.671079	0.482104
PL-Lab-Techrep2	AQIHDIVLVGGSTR	3	38	-0.659938	45561.4	9454.12	55015.5	K	tryptic	-1.57261	-0.571633	1.00098
PL-Scale-Techrep1	AQIHDIVLVGGSTR	3	38	2.1034	7986.86	3035.31	11022.2	K	tryptic	-0.967484	-0.629149	0.338335
PL-Lab-Techrep1	AQNVIETLTSK	2	48	1.60192	2093.79	9583.6	11677.4	R	tryptic	1.52108	-0.0132976	-1.53437
PL-Lab-Techrep3	AQNVIETLTSK	2	62	1.80433	73488.8	16769	90257.8	R	tryptic	-1.4776	-0.671079	0.806519
PL-Lab-Techrep2	AQQPAAVEQPALSSEESSSK	3	28	1.37239	4370.58	744.003	5114.59	K	tryptic	-1.77061	-0.571633	1.19897
PL-Scale-Techrep1	AQQPAAVEQPALSSEESSSK	2	64	-2.78085	5721.71	1910.1	7631.81	K	tryptic	-1.09711	-0.629149	0.467964
PL-Lab-Techrep2	AQQPAAVEQPALSSEESSSKSEEK	3	47	-1.467	4505.42	1	4505.42	K	tryptic	-3.91202	-0.571633	3.34039
PL-Lab-Techrep3	ARLDQELR	3	37	2.17337	1723.75	392.05	2115.8	K	tryptic	-1.48087	-0.671079	0.809792
PL-Lab-Techrep2	ARTFNLVENLDNYNDK	2	109	1.25648	2.04224e+06	67939.1	2.11018e+06	K	tryptic	-3.40319	-0.571633	2.83156
PL-Lab-Techrep2	ARTFNLVENLDNYNDK	2	109	1.25648	2.04224e+06	67939.1	2.11018e+06	K	tryptic	-3.40319	-0.571633	2.83156
PL-Lab-Techrep2	ARTFNLVENLDNYNDK	2	109	1.25648	2.04224e+06	67939.1	2.11018e+06	K	tryptic	-3.40319	-0.571633	2.83156
PL-Scale-Techrep2	ARTFNLVENLDNYNDK	2	96	-0.5594	752240	429675	1.18191e+06	K	tryptic	-0.560025	-0.142256	0.417769
PL-Scale-Techrep1	ARTFNLVENLDNYNDK	3	60	-1.73028	462890	97666	560556	K	tryptic	-1.55594	-0.629149	0.926787
PL-Scale-Techrep3	ARTFNLVENLDNYNDK	2	94	2.48203	274714	1416.65	276130	K	tryptic	-3.91202	0.0557761	3.91202
PL-Scale-Techrep2	ARTFNLVENLDNYNDK	2	96	-0.5594	752240	429675	1.18191e+06	K	tryptic	-0.560025	-0.142256	0.417769
PL-Scale-Techrep1	ARTFNLVENLDNYNDK	3	60	-1.73028	462890	97666	560556	K	tryptic	-1.55594	-0.629149	0.926787
PL-Scale-Techrep3	ARTFNLVENLDNYNDK	2	94	2.48203	274714	1416.65	276130	K	tryptic	-3.91202	0.0557761	3.91202
PL-Lab-Techrep1	ARTGEAAEVGVELIK	2	79	-0.993659	111336	43132	154468	R	tryptic	-0.948289	-0.0132976	0.934991
PL-Lab-Techrep3	ARTGEAAEVGVELIK	2	97	-0.730408	33140.5	2938.8	36079.3	R	tryptic	-2.42275	-0.671079	1.75168
PL-Lab-Techrep2	ARTGEAAEVGVELIK	3	61	-0.641085	10792.5	1965.15	12757.6	R	tryptic	-1.70328	-0.571633	1.13165
PL-Scale-Techrep1	ARTGEAAEVGVELIK	3	55	0.475354	42558.5	11303	53861.5	R	tryptic	-1.32581	-0.629149	0.69666
PL-Scale-Techrep2	ARTGEAAEVGVELIK	2	64	1.29325	22771.7	12838.6	35610.3	R	tryptic	-0.573061	-0.142256	0.430805
PL-Scale-Techrep3	ARTGEAAEVGVELIK	3	59	-3.37507	5523.47	798.061	6321.53	R	tryptic	-1.93458	0.0557761	1.99035
PL-Lab-Techrep3	ASAEAVLK	2	71	-0.496293	29226.5	67519.2	96745.7	K	tryptic	0.837335	-0.671079	-1.50841
PL-Lab-Techrep2	ASAEAVLK	2	74	1.59346	8831.39	33315.7	42147.1	K	tryptic	1.32772	-0.571633	-1.89935
PL-Lab-Techrep1	ASAEAVLK	2	55	-1.26215	11989.6	8947.83	20937.4	K	tryptic	-0.292629	-0.0132976	0.279331
PL-Scale-Techrep1	ASAEAVLK	2	71	1.85575	761733	474929	1.23666e+06	K	tryptic	-0.472431	-0.629149	-0.156719
PL-Scale-Techrep3	ASAEAVLK	2	75	0.895695	187372	179554	366926	K	tryptic	-0.0426179	0.0557761	0.098394
PL-Lab-Techrep3	ASAEIDEGLYSR	2	43	-1.0645	6008.67	945.987	6954.66	R	tryptic	-1.84873	-0.671079	1.17765
PL-Scale-Techrep1	ASGFLLK	2	29	-0.630738	64469.6	24556.4	89026	R	tryptic	-0.96522	-0.629149	0.33607
PL-Scale-Techrep3	ASLHSLLDPSSK	3	53	3.62883	37254.5	47876.2	85130.7	R	tryptic	0.250845	0.0557761	-0.195069
PL-Scale-Techrep2	ASPQEIAAATVTALLR	2	94	-1.38626	9.41212e+06	1.21042e+07	2.15163e+07	K	tryptic	0.251555	-0.142256	-0.393811
PL-Lab-Techrep1	ASSVVVSGTPIR	2	35	-1.99015	3127.15	2650.62	5777.78	R	tryptic	-0.165328	-0.0132976	0.15203
PL-Lab-Techrep1	ASYVFIQDK	2	62	-1.15035	131390	199075	330464	K	tryptic	0.415514	-0.0132976	-0.428812
PL-Lab-Techrep3	ASYVFIQDK	2	71	0.355449	101614	38118.7	139733	K	tryptic	-0.980481	-0.671079	0.309401
PL-Lab-Techrep2	ASYVFIQDK	2	71	2.0121	78360.5	57460.6	135821	K	tryptic	-0.310221	-0.571633	-0.261412
PL-Scale-Techrep1	ASYVFIQDK	2	73	-2.58714	15872.9	6316.55	22189.4	K	tryptic	-0.921439	-0.629149	0.29229
PL-Scale-Techrep3	ASYVFIQDK	2	63	1.76764	14412.6	16907.5	31320.1	K	tryptic	0.159652	0.0557761	-0.103876
PL-Scale-Techrep2	ASYVFIQDK	2	75	-1.30505	89461.9	203753	293215	K	tryptic	0.823098	-0.142256	-0.965354
PL-Lab-Techrep3	ATAPYTAIINNFGYN	3	34	-1.15992	7043.15	1728.65	8771.79	K	partially tryptic	-1.40471	-0.671079	0.733635
PL-Lab-Techrep3	ATILQPTMVFNELK	2	86	1.9155	234722	72992.8	307714	K	tryptic	-1.16804	-0.671079	0.49696
PL-Lab-Techrep3	ATLTLATDHIGK	3	73	-1.25752	53361.9	41653.3	95015.2	R	tryptic	-0.247715	-0.671079	-0.423364
PL-Lab-Techrep1	ATLTLATDHIGK	3	55	1.73061	9401.33	4660.84	14062.2	R	tryptic	-0.701654	-0.0132976	0.688357
PL-Lab-Techrep2	ATLTLATDHIGK	3	72	0.724456	10926.5	2939	13865.5	R	tryptic	-1.31313	-0.571633	0.741494
PL-Scale-Techrep2	ATLTLATDHIGK	3	62	0.753705	15783.7	9893.47	25677.2	R	tryptic	-0.467103	-0.142256	0.324847
PL-Scale-Techrep1	ATLTLATDHIGK	3	75	-0.575913	9032	4442.86	13474.9	R	tryptic	-0.709476	-0.629149	0.0803271
PL-Scale-Techrep3	ATLTLATDHIGK	3	75	1.69308	39805.9	55330.1	95135.9	R	tryptic	0.329302	0.0557761	-0.273526
PL-Lab-Techrep2	ATVGGGFPSGQYLLETR	2	123	0.848017	40474.5	181852	222327	R	tryptic	1.50252	-0.571633	-2.07415
PL-Lab-Techrep1	ATVGGGFPSGQYLLETR	2	134	-2.15862	137355	194538	331893	R	tryptic	0.348057	-0.0132976	-0.361354
PL-Lab-Techrep3	ATVGGGFPSGQYLLETR	2	133	0.833215	378134	231729	609863	R	tryptic	-0.48968	-0.671079	-0.181399
PL-Scale-Techrep2	ATVGGGFPSGQYLLETR	2	99	0.832171	26745.6	27619.6	54365.2	R	tryptic	0.0321577	-0.142256	-0.174414
PL-Scale-Techrep3	ATVGGGFPSGQYLLETR	2	141	1.95928	34081	44390.4	78471.4	R	tryptic	0.264284	0.0557761	-0.208508
PL-Scale-Techrep1	ATVGGGFPSGQYLLETR	2	144	-3.13582	381081	304778	685858	R	tryptic	-0.223428	-0.629149	-0.405721
PL-Lab-Techrep1	AVAQALEIIPR	2	78	1.49821	493.842	4277.25	4771.09	K	tryptic	2.15885	-0.0132976	-2.17215
PL-Lab-Techrep3	AVAQALEIIPR	2	87	2.15043	33431.1	8068.37	41499.5	K	tryptic	-1.42154	-0.671079	0.750457
PL-Scale-Techrep2	AVCVLQGEVK	2	36	-0.607218	5208.98	3668	8876.97	K	tryptic	-0.350738	-0.142256	0.208482
PL-Lab-Techrep2	AVDADFDPHPQYSYAYDVHDSLTGDAK	4	39	-0.333966	6432.83	811.673	7244.5	K	tryptic	-2.07007	-0.571633	1.49844
PL-Lab-Techrep2	AVDFIIPGPGK	2	64	1.57308	94623.9	10830.9	105455	K	tryptic	-2.16751	-0.571633	1.59587
PL-Scale-Techrep3	AVDFIIPGPGK	2	88	2.95517	91940.4	82965.9	174906	K	tryptic	-0.102711	0.0557761	0.158487
PL-Scale-Techrep2	AVDFIIPGPGK	2	56	0.576499	17879.5	26011.8	43891.3	K	tryptic	0.374894	-0.142256	-0.51715
PL-Lab-Techrep3	AVDLLSESGASK	2	107	-0.781066	72197.4	27945.3	100143	K	tryptic	-0.949154	-0.671079	0.278074
PL-Scale-Techrep3	AVDLLSESGASK	2	60	0.500326	5887.64	4785.36	10673	K	tryptic	-0.207295	0.0557761	0.263071
PL-Scale-Techrep1	AVDLLSESGASK	2	71	2.6012	77961.4	58283	136244	K	tryptic	-0.290904	-0.629149	-0.338246
PL-Lab-Techrep3	AVDSLVPIGR	2	54	1.30788	46908.5	11970.4	58878.9	K	tryptic	-1.36576	-0.671079	0.694683
PL-Lab-Techrep1	AVFFDHMK	2	54	0.833529	689191	277897	967087	R	tryptic	-0.908268	-0.0132976	0.89497
PL-Lab-Techrep3	AVFFDHMK	2	56	0.537259	196689	335028	531717	R	tryptic	0.532591	-0.671079	-1.20367
PL-Lab-Techrep1	AVFFDHMK	2	54	0.833529	689191	277897	967087	R	tryptic	-0.908268	-0.0132976	0.89497
PL-Lab-Techrep3	AVFFDHMK	2	56	0.537259	196689	335028	531717	R	tryptic	0.532591	-0.671079	-1.20367
PL-Lab-Techrep2	AVFFDHMK	3	34	-1.10224	3332.2	29421.7	32753.9	R	tryptic	2.1781	-0.571633	-2.74973
PL-Scale-Techrep3	AVFFDHMK	2	54	0.593024	750882	553377	1.30426e+06	R	tryptic	-0.305209	0.0557761	0.360985
PL-Scale-Techrep3	AVFFDHMK	2	54	0.593024	750882	553377	1.30426e+06	R	tryptic	-0.305209	0.0557761	0.360985
PL-Scale-Techrep1	AVFFDHMK	3	41	1.75823	21348.7	33790.5	55139.2	R	tryptic	0.45919	-0.629149	-1.08834
PL-Scale-Techrep2	AVFFDHMK	2	41	-0.759585	23973	12426.4	36399.5	R	tryptic	-0.657105	-0.142256	0.514849
PL-Lab-Techrep2	AVFIDLEPTVVDEVR	2	90	-0.669325	78226.3	44396.7	122623	R	tryptic	-0.566439	-0.571633	-0.00519318
PL-Lab-Techrep1	AVFIDLEPTVVDEVR	2	101	-2.74325	356381	335757	692138	R	tryptic	-0.0596137	-0.0132976	0.0463161
PL-Lab-Techrep3	AVFIDLEPTVVDEVR	2	118	-1.72993	167015	67549.7	234565	R	tryptic	-0.90522	-0.671079	0.234141
PL-Scale-Techrep3	AVFIDLEPTVVDEVR	2	107	-0.603428	84186.7	69483.7	153670	R	tryptic	-0.191945	0.0557761	0.247721
PL-Scale-Techrep2	AVFIDLEPTVVDEVR	2	79	-3.0385	352902	468463	821365	R	tryptic	0.283269	-0.142256	-0.425525
PL-Lab-Techrep3	AVIAEEMGLPR	2	67	2.36454	61790.1	17750.7	79540.8	F	tryptic	-1.24732	-0.671079	0.576238
PL-Lab-Techrep2	AVMELLIDENSVK	2	117	1.44367	8.64129e+06	4.54516e+06	1.31865e+07	K	tryptic	-0.642489	-0.571633	0.0708561
PL-Lab-Techrep3	AVMELLIDENSVK	2	117	0.419395	3.32732e+06	1.50537e+06	4.83269e+06	K	tryptic	-0.793132	-0.671079	0.122053
PL-Lab-Techrep1	AVMELLIDENSVK	2	122	-1.97282	7.65446e+06	5.26513e+06	1.29196e+07	K	tryptic	-0.374183	-0.0132976	0.360885
PL-Scale-Techrep3	AVMELLIDENSVK	2	122	1.08839	686894	579160	1.26605e+06	K	tryptic	-0.170601	0.0557761	0.226377
PL-Scale-Techrep2	AVMELLIDENSVK	2	122	-2.4025	5.58953e+06	5.61963e+06	1.12092e+07	K	tryptic	0.00537094	-0.142256	-0.147627
PL-Scale-Techrep1	AVMELLIDENSVK	2	130	1.21117	1.68948e+07	1.38146e+07	3.07094e+07	K	tryptic	-0.201281	-0.629149	-0.427868
PL-Lab-Techrep1	AVQSIVALAQK	2	91	-0.504143	50991.8	119053	170045	A	tryptic	0.847905	-0.0132976	-0.861202
PL-Lab-Techrep3	AVQSIVALAQK	2	77	0.907494	1	14050	14050	A	tryptic	3.91202	-0.671079	-3.91202
PL-Scale-Techrep1	AVQSIVALAQK	2	74	0.956474	4274.47	68498.8	72773.2	A	tryptic	2.77416	-0.629149	-3.4033
PL-Scale-Techrep3	AVQSIVALAQK	2	72	1.02613	3373.76	43021.5	46395.3	A	tryptic	2.54567	0.0557761	-2.4899
PL-Lab-Techrep3	AVTETGVELSNEER	2	105	-0.624909	12793.7	6748.51	19542.3	K	tryptic	-0.639635	-0.671079	-0.0314444
PL-Lab-Techrep2	AVTETGVELSNEER	2	119	2.65623	12563.1	6217.96	18781.1	K	tryptic	-0.703325	-0.571633	0.131693
PL-Scale-Techrep1	AVTETGVELSNEER	2	105	1.54544	16102.1	5551.74	21653.8	K	tryptic	-1.06484	-0.629149	0.435689
PL-Scale-Techrep2	AVTETGVELSNEER	2	37	0.129944	564.228	1042.52	1606.75	K	tryptic	0.61394	-0.142256	-0.756196
PL-Lab-Techrep2	AVVATPVAK	2	43	-1.02824	13057.4	1358.09	14415.5	K	tryptic	-2.26328	-0.571633	1.69165
PL-Scale-Techrep1	AVVATPVAK	2	30	-1.57422	10013.8	1561.73	11575.5	K	tryptic	-1.85817	-0.629149	1.22902
PL-Scale-Techrep3	AVVATPVAK	2	29	-1.15931	1615.16	1197.03	2812.19	K	tryptic	-0.299595	0.0557761	0.355371
PL-Lab-Techrep1	AVVFDNVR	2	33	-2.69512	9950.86	6653.14	16604	R	tryptic	-0.40257	-0.0132976	0.389273
PL-Lab-Techrep1	AVVGVIANPCEK	2	76	-0.346625	551132	159049	710181	R	tryptic	-1.24276	-0.0132976	1.22946
PL-Lab-Techrep2	AVVGVIANPCEK	2	89	-4.96534	24150	7502.81	31652.8	R	tryptic	-1.16901	-0.571633	0.597375
PL-Lab-Techrep3	AVVGVIANPCEK	2	89	1.17413	16097.9	5950.18	22048.1	R	tryptic	-0.995269	-0.671079	0.32419
PL-Scale-Techrep3	AVVGVIANPCEK	2	88	-1.92017	302014	175249	477262	R	tryptic	-0.544266	0.0557761	0.600042
PL-Scale-Techrep2	AVVGVIANPCEK	2	83	0.111587	52707.6	50937.9	103646	R	tryptic	-0.0341517	-0.142256	-0.108105
PL-Scale-Techrep1	AVVGVIANPCEK	2	88	-3.03881	38854.8	8856.39	47711.2	R	tryptic	-1.47869	-0.629149	0.849543
PL-Lab-Techrep2	AYIDPVK	2	30	-0.147518	4272.11	3801.71	8073.82	K	tryptic	-0.116656	-0.571633	-0.454976
PL-Lab-Techrep3	AYLPVNESFGFTADLR	2	92	-1.49602	30433.6	518433	548867	K	tryptic	2.83526	-0.671079	-3.50634
PL-Lab-Techrep1	AYNIAMGD	1	54	0.709971	633.872	31489.8	32123.7	K	partially tryptic	3.90557	-0.0132976	-3.91887
PL-Lab-Techrep2	AYNIAMGDTADM	2	57	-1.50747	10249.8	21986.5	32236.3	K	partially tryptic	0.763168	-0.571633	-1.3348
PL-Scale-Techrep1	AYNIAMGDTADM	2	69	-1.39773	25356.3	40661.4	66017.7	K	partially tryptic	0.472251	-0.629149	-1.1014
PL-Lab-Techrep3	AYNIAMGDTADMK	2	111	-0.707452	7.19483e+06	8.54169e+07	9.26117e+07	K	tryptic	2.47418	-0.671079	-3.14526
PL-Lab-Techrep2	AYNIAMGDTADMK	2	111	-1.52158	760307	7.59458e+06	8.35488e+06	K	tryptic	2.30147	-0.571633	-2.8731
PL-Lab-Techrep3	AYNIAMGDTADMK	2	111	-0.707452	7.19483e+06	8.54169e+07	9.26117e+07	K	tryptic	2.47418	-0.671079	-3.14526
PL-Lab-Techrep2	AYNIAMGDTADMK	2	111	-1.52158	760307	7.59458e+06	8.35488e+06	K	tryptic	2.30147	-0.571633	-2.8731
PL-Lab-Techrep3	AYNIAMGDTADMK	2	111	-0.707452	7.19483e+06	8.54169e+07	9.26117e+07	K	tryptic	2.47418	-0.671079	-3.14526
PL-Lab-Techrep2	AYNIAMGDTADMK	2	111	-1.52158	760307	7.59458e+06	8.35488e+06	K	tryptic	2.30147	-0.571633	-2.8731
PL-Scale-Techrep1	AYNIAMGDTADMK	2	111	0.180007	2.88441e+07	8.22375e+07	1.11082e+08	K	tryptic	1.0477	-0.629149	-1.67685
PL-Scale-Techrep3	AYNIAMGDTADMK	2	111	-1.75229	1.45621e+07	3.51124e+07	4.96745e+07	K	tryptic	0.88013	0.0557761	-0.824354
PL-Scale-Techrep1	AYNIAMGDTADMK	2	111	0.180007	2.88441e+07	8.22375e+07	1.11082e+08	K	tryptic	1.0477	-0.629149	-1.67685
PL-Scale-Techrep3	AYNIAMGDTADMK	2	111	-1.75229	1.45621e+07	3.51124e+07	4.96745e+07	K	tryptic	0.88013	0.0557761	-0.824354
PL-Lab-Techrep2	AYNIAMGDTADMKK	2	119	3.61856	878312	109495	987807	K	tryptic	-2.08212	-0.571633	1.51049
PL-Lab-Techrep3	AYNIAMGDTADMKK	2	128	0.371343	881242	50897.8	932140	K	tryptic	-2.85151	-0.671079	2.18043
PL-Lab-Techrep2	AYNIAMGDTADMKK	2	119	3.61856	878312	109495	987807	K	tryptic	-2.08212	-0.571633	1.51049
PL-Lab-Techrep3	AYNIAMGDTADMKK	2	128	0.371343	881242	50897.8	932140	K	tryptic	-2.85151	-0.671079	2.18043
PL-Lab-Techrep2	AYNIAMGDTADMKK	2	119	3.61856	878312	109495	987807	K	tryptic	-2.08212	-0.571633	1.51049
PL-Lab-Techrep3	AYNIAMGDTADMKK	2	128	0.371343	881242	50897.8	932140	K	tryptic	-2.85151	-0.671079	2.18043
PL-Scale-Techrep1	AYNIAMGDTADMKK	2	120	-1.48808	995921	52776.9	1.0487e+06	K	tryptic	-2.93759	-0.629149	2.30845
PL-Scale-Techrep2	AYNIAMGDTADMKK	2	116	0.0328191	355117	74197.6	429315	K	tryptic	-1.56572	-0.142256	1.42346
PL-Scale-Techrep3	AYNIAMGDTADMKK	2	120	1.61341	312453	54343.8	366796	K	tryptic	-1.74912	0.0557761	1.8049
PL-Scale-Techrep1	AYNIAMGDTADMKK	2	120	-1.48808	995921	52776.9	1.0487e+06	K	tryptic	-2.93759	-0.629149	2.30845
PL-Scale-Techrep2	AYNIAMGDTADMKK	2	116	0.0328191	355117	74197.6	429315	K	tryptic	-1.56572	-0.142256	1.42346
PL-Scale-Techrep3	AYNIAMGDTADMKK	2	120	1.61341	312453	54343.8	366796	K	tryptic	-1.74912	0.0557761	1.8049
PL-Lab-Techrep2	AYQDAFEISK	2	69	1.58368	78649.9	37300.8	115951	K	tryptic	-0.74599	-0.571633	0.174357
PL-Lab-Techrep3	AYQDAFEISK	2	59	-2.40504	27022.8	8968.35	35991.2	K	tryptic	-1.10298	-0.671079	0.431901
PL-Scale-Techrep3	AYQDAFEISK	2	59	-3.39872	12002.7	8631.36	20634	K	tryptic	-0.329728	0.0557761	0.385504
PL-Scale-Techrep2	AYQDAFEISK	2	44	0.908526	12334.7	9019.88	21354.5	K	tryptic	-0.312983	-0.142256	0.170726
PL-Scale-Techrep1	AYQDAFEISK	2	59	2.26209	203162	93964.8	297127	K	tryptic	-0.771085	-0.629149	0.141935
PL-Lab-Techrep2	AYQSWK	2	28	-1.49521	537.165	607.879	1145.04	R	tryptic	0.123672	-0.571633	-0.695304
PL-Lab-Techrep3	AYSAVNEEFAAK	2	71	-1.89419	10422.2	5081.17	15503.4	R	tryptic	-0.718396	-0.671079	0.047317
PL-Lab-Techrep3	AYTGPEELK	2	49	-2.01785	19162.5	809.836	19972.4	K	tryptic	-3.16388	-0.671079	2.4928
PL-Scale-Techrep1	AYTGPEELK	2	33	-0.549433	4791.62	5897.45	10689.1	K	tryptic	0.207653	-0.629149	-0.836802
PL-Lab-Techrep1	CDTLINNAVAVENFK	2	147	0.652528	9383.12	121544	130927	K	tryptic	2.56136	-0.0132976	-2.57466
PL-Lab-Techrep1	CDTLINNAVAVENFK	2	147	0.652528	9383.12	121544	130927	K	tryptic	2.56136	-0.0132976	-2.57466
PL-Scale-Techrep1	CDTLINNAVAVENFK	2	114	1.74719	961132	600601	1.56173e+06	K	tryptic	-0.470181	-0.629149	-0.158969
PL-Scale-Techrep3	CDTLINNAVAVENFK	2	128	-0.997545	622822	299773	922595	K	tryptic	-0.731235	0.0557761	0.787011
PL-Scale-Techrep1	CDTLINNAVAVENFK	2	114	1.74719	961132	600601	1.56173e+06	K	tryptic	-0.470181	-0.629149	-0.158969
PL-Scale-Techrep3	CDTLINNAVAVENFK	2	128	-0.997545	622822	299773	922595	K	tryptic	-0.731235	0.0557761	0.787011
PL-Lab-Techrep3	CLIECLVGK	2	57	-0.742898	112950	35994.9	148945	K	tryptic	-1.14357	-0.671079	0.472488
PL-Lab-Techrep1	CLIECLVGK	2	53	-0.436813	135887	19681.7	155569	K	tryptic	-1.93214	-0.0132976	1.91884
PL-Scale-Techrep1	CLIECLVGK	2	46	0.359154	64148.2	16991	81139.2	K	tryptic	-1.32851	-0.629149	0.699362
PL-Scale-Techrep3	CLIECLVGK	2	53	2.63474	11424.3	7836.38	19260.7	K	tryptic	-0.376967	0.0557761	0.432743
PL-Scale-Techrep2	CNKGYR	2	28	-1.64131	5.85905	545.939	551.798	K	tryptic	3.91202	-0.142256	-3.91202
PL-Scale-Techrep2	CNLGLEPPR	2	44	-2.98322	35945.2	12381.5	48326.6	R	tryptic	-1.06579	-0.142256	0.923538
PL-Lab-Techrep3	CVALLDLSSSPGQQTVNNLEK	3	45	-1.02268	54554	10295	64849	K	tryptic	-1.66754	-0.671079	0.996458
PL-Scale-Techrep1	CVALLDLSSSPGQQTVNNLEK	3	71	1.29499	186426	21389.9	207816	K	tryptic	-2.16511	-0.629149	1.53597
PL-Lab-Techrep1	DAAYDAFLEDLQK	2	79	3.13942	2409.84	9931.4	12341.2	R	tryptic	1.41614	-0.0132976	-1.42944
PL-Scale-Techrep2	DAAYDAFLEDLQK	2	81	2.58061	6.27093e+06	3.2077e+06	9.47863e+06	R	tryptic	-0.670369	-0.142256	0.528113
PL-Lab-Techrep2	DAEHSNFDDLTNK	3	46	0.273271	22623.9	14945.3	37569.2	Q	tryptic	-0.414614	-0.571633	-0.157019
PL-Scale-Techrep1	DAEHSNFDDLTNK	3	49	1.81323	22059.2	20274.3	42333.5	Q	tryptic	-0.0843732	-0.629149	-0.544776
PL-Lab-Techrep1	DAELVNDFMQSK	2	50	0.121671	8178.99	17660.1	25839.1	K	tryptic	0.769739	-0.0132976	-0.783036
PL-Lab-Techrep1	DAGLPLVLR	2	36	2.39538	12175.8	17849.4	30025.2	K	tryptic	0.382515	-0.0132976	-0.395813
PL-Lab-Techrep1	DAGTISGLNVLR	2	83	3.07656	192491	173805	366297	K	tryptic	-0.102114	-0.0132976	0.0888167
PL-Lab-Techrep3	DAGTISGLNVLR	2	82	1.61804	1.18326e+06	327818	1.51108e+06	K	tryptic	-1.28357	-0.671079	0.612488
PL-Lab-Techrep2	DAGTISGLNVLR	2	82	3.27947	78213	14100.9	92313.9	K	tryptic	-1.7132	-0.571633	1.14157
PL-Scale-Techrep3	DAGTISGLNVLR	2	107	-2.42872	394987	381819	776806	K	tryptic	-0.0339084	0.0557761	0.0896845
PL-Scale-Techrep1	DAGTISGLNVLR	2	78	2.38504	1.35865e+06	730756	2.08941e+06	K	tryptic	-0.62017	-0.629149	-0.00897939
PL-Scale-Techrep2	DAGTISGLNVLR	2	80	-0.713918	251786	355201	606986	K	tryptic	0.344104	-0.142256	-0.48636
PL-Lab-Techrep1	DAGTISGLVVMR	2	56	4.91619	23022.4	5700.98	28723.4	K	tryptic	-1.39583	-0.0132976	1.38253
PL-Lab-Techrep3	DAGTISGLVVMR	2	83	1.36742	130131	4182.99	134314	K	tryptic	-3.43751	-0.671079	2.76643
PL-Lab-Techrep1	DAHALTEIR	3	28	1.11917	5789.52	8634.04	14423.6	R	tryptic	0.399662	-0.0132976	-0.41296
PL-Scale-Techrep1	DAHALTEIR	3	46	-1.67744	73046.2	27704.5	100751	R	tryptic	-0.969498	-0.629149	0.340348
PL-Scale-Techrep3	DAHALTEIR	3	42	-2.46475	4049.04	6153.29	10202.3	R	tryptic	0.418507	0.0557761	-0.362731
PL-Lab-Techrep2	DAIDAGYR	2	29	1.49211	1387.1	1550.87	2937.97	R	tryptic	0.111603	-0.571633	-0.683236
PL-Lab-Techrep1	DAIDIGYR	2	41	0.0532319	347.152	1010.04	1357.19	K	tryptic	1.06798	-0.0132976	-1.08128
PL-Lab-Techrep2	DAIDIGYR	2	52	-0.31483	76677.6	41637.2	118315	K	tryptic	-0.610616	-0.571633	0.0389838
PL-Lab-Techrep3	DAIDIGYR	2	54	-3.22768	61231.5	24619.8	85851.4	K	tryptic	-0.911109	-0.671079	0.24003
PL-Scale-Techrep3	DAIDIGYR	2	51	-4.79788	20309.6	19825.3	40134.9	K	tryptic	-0.0241367	0.0557761	0.0799127
PL-Scale-Techrep1	DAIDSGNVITPQ	2	57	-2.53737	212756	158074	370831	R	partially tryptic	-0.297084	-0.629149	-0.332065
PL-Scale-Techrep1	DAIDSGNVITPQ	2	57	-2.53737	212756	158074	370831	R	partially tryptic	-0.297084	-0.629149	-0.332065
PL-Lab-Techrep1	DAIDSGNVITPQGVFLS	2	74	0.315556	401953	3.16156e+06	3.56351e+06	R	partially tryptic	2.06249	-0.0132976	-2.07578
PL-Lab-Techrep1	DAIDSGNVITPQGVFLS	2	74	0.315556	401953	3.16156e+06	3.56351e+06	R	partially tryptic	2.06249	-0.0132976	-2.07578
PL-Scale-Techrep2	DAIDSGNVITPQGVFLS	2	59	-1.61592	395096	1.25466e+06	1.64975e+06	R	partially tryptic	1.15549	-0.142256	-1.29774
PL-Scale-Techrep2	DAIDSGNVITPQGVFLS	2	59	-1.61592	395096	1.25466e+06	1.64975e+06	R	partially tryptic	1.15549	-0.142256	-1.29774
PL-Lab-Techrep3	DAIDSGNVITPQGVFLS	2	67	0.472384	738142	5.10724e+07	5.18106e+07	R	partially tryptic	3.91202	-0.671079	-3.91202
PL-Lab-Techrep3	DAIDSGNVITPQGVFLS	2	67	0.472384	738142	5.10724e+07	5.18106e+07	R	partially tryptic	3.91202	-0.671079	-3.91202
PL-Scale-Techrep2	DAIDSGNVITPQGVFLSLYQPQ	3	80	-1.33619	1.10157e+07	3.20585e+07	4.30742e+07	R	partially tryptic	1.06824	-0.142256	-1.2105
PL-Scale-Techrep2	DAIDSGNVITPQGVFLSLYQPQ	3	80	-1.33619	1.10157e+07	3.20585e+07	4.30742e+07	R	partially tryptic	1.06824	-0.142256	-1.2105
PL-Lab-Techrep3	DAIDSGNVITPQGVFLSLYQPQ	3	76	0.899617	2.19205e+06	1.06616e+08	1.08808e+08	R	partially tryptic	3.8844	-0.671079	-3.91202
PL-Lab-Techrep3	DAIDSGNVITPQGVFLSLYQPQ	3	76	0.899617	2.19205e+06	1.06616e+08	1.08808e+08	R	partially tryptic	3.8844	-0.671079	-3.91202
PL-Scale-Techrep3	DAIDSGNVITPQGVFLSLYQPQ	3	69	-2.75888	775576	3.63317e+06	4.40875e+06	R	partially tryptic	1.54426	0.0557761	-1.48848
PL-Scale-Techrep3	DAIDSGNVITPQGVFLSLYQPQ	3	69	-2.75888	775576	3.63317e+06	4.40875e+06	R	partially tryptic	1.54426	0.0557761	-1.48848
PL-Lab-Techrep3	DALNELQHELEK	3	45	0.99156	71774.1	6585.45	78359.5	R	tryptic	-2.38866	-0.671079	1.71758
PL-Lab-Techrep3	DANNLLNNVK	2	76	0.0606088	10838.8	24451.1	35289.9	K	tryptic	0.813545	-0.671079	-1.48462
PL-Lab-Techrep2	DASTMGYMAAK	2	69	-2.5392	14330.2	4892.01	19222.2	R	tryptic	-1.07477	-0.571633	0.503136
PL-Lab-Techrep3	DASTMGYMAAK	2	71	0.845343	21211	5309.39	26520.4	R	tryptic	-1.38504	-0.671079	0.713965
PL-Scale-Techrep1	DASTMGYMAAK	2	79	0.0137361	71326.4	13433.9	84760.3	R	tryptic	-1.66948	-0.629149	1.04034
PL-Lab-Techrep1	DASYVIGYNALR	2	50	-0.106089	4617.95	28687.3	33305.3	K	tryptic	1.8265	-0.0132976	-1.8398
PL-Lab-Techrep3	DASYVIGYNALR	2	64	-0.219686	205794	169652	375447	K	tryptic	-0.193127	-0.671079	-0.477952
PL-Lab-Techrep2	DASYVIGYNALR	2	51	-3.10612	5711.23	2166.17	7877.4	K	tryptic	-0.969472	-0.571633	0.39784
PL-Scale-Techrep2	DASYVIGYNALR	2	62	-0.228226	53091.5	34993.8	88085.3	K	tryptic	-0.416847	-0.142256	0.27459
PL-Scale-Techrep3	DASYVIGYNALR	2	74	4.59099	55905	56703.6	112609	K	tryptic	0.0141843	0.0557761	0.0415918
PL-Lab-Techrep1	DAVVSLAGGLK	2	56	0.993535	788.476	4531.95	5320.43	R	tryptic	1.74881	-0.0132976	-1.7621
PL-Lab-Techrep3	DAVVSLAGGLK	2	63	-1.02368	7913.09	8226.09	16139.2	R	tryptic	0.0387919	-0.671079	-0.709871
PL-Lab-Techrep2	DAVVSLAGGLK	2	91	-0.980907	16910.6	2446.86	19357.5	R	tryptic	-1.93314	-0.571633	1.3615
PL-Scale-Techrep2	DAVVSLAGGLK	2	91	0.247497	323838	298409	622247	R	tryptic	-0.0817783	-0.142256	-0.0604782
PL-Scale-Techrep1	DAVVSLAGGLK	2	84	2.52265	844166	518339	1.3625e+06	R	tryptic	-0.487719	-0.629149	-0.14143
PL-Scale-Techrep3	DAVVSLAGGLK	2	78	-1.98428	102847	142469	245317	R	tryptic	0.325878	0.0557761	-0.270102
PL-Lab-Techrep3	DAYPEEAYIADLDAK	3	41	-1.33679	118315	79249.6	197565	R	tryptic	-0.400751	-0.671079	-0.270328
PL-Scale-Techrep1	DCSCLYEYGMIGR	2	67	0.476441	325549	86627.5	412177	K	tryptic	-1.3239	-0.629149	0.694748
PL-Scale-Techrep2	DCSCLYEYGMIGR	2	37	-1.56609	256121	96262.2	352383	K	tryptic	-0.978575	-0.142256	0.836319
PL-Lab-Techrep2	DDIFVK	2	32	-0.340103	4431.48	8847.08	13278.6	K	tryptic	0.691353	-0.571633	-1.26299
PL-Lab-Techrep3	DDIFVK	2	34	-0.117517	2018.81	4256.5	6275.31	K	tryptic	0.745939	-0.671079	-1.41702
PL-Scale-Techrep3	DDIFVK	2	27	-2.39562	1708.38	2495.8	4204.18	K	tryptic	0.379064	0.0557761	-0.323288
PL-Lab-Techrep2	DDLFSTNASIVR	2	72	-0.538295	5319.12	370.416	5689.54	R	tryptic	-2.66444	-0.571633	2.0928
PL-Lab-Techrep3	DDLFSTNASIVR	2	72	-0.286346	69572.5	4178.94	73751.4	R	tryptic	-2.81231	-0.671079	2.14123
PL-Lab-Techrep1	DDPEQALTVR	2	34	2.30387	91.4735	391.25	482.723	K	tryptic	1.4533	-0.0132976	-1.46659
PL-Scale-Techrep2	DDWEALEIDSIVDTIHDVR	3	61	-2.58713	2.41476e+06	5.85985e+06	8.2746e+06	K	tryptic	0.886526	-0.142256	-1.02878
PL-Lab-Techrep1	DEADNLLQK	2	33	1.16327	1	358.996	358.996	K	tryptic	3.91202	-0.0132976	-3.91202
PL-Scale-Techrep1	DEADNLLQK	2	32	-1.01897	5692.41	2070.16	7762.57	K	tryptic	-1.01151	-0.629149	0.38236
PL-Scale-Techrep2	DEFVVNLK	2	56	-1.91841	38818.8	71270.7	110089	M	tryptic	0.607581	-0.142256	-0.749837
PL-Lab-Techrep3	DESSVLPEQTLAVSK	2	36	-0.0811782	769.844	4819.44	5589.28	K	tryptic	1.83423	-0.671079	-2.5053
PL-Lab-Techrep1	DESSVLPEQTLAVSK	2	56	4.11807	13398.9	10244.5	23643.3	K	tryptic	-0.268432	-0.0132976	0.255135
PL-Scale-Techrep1	DESSVLPEQTLAVSK	2	75	-0.0412652	25674.3	28448.9	54123.2	K	tryptic	0.102622	-0.629149	-0.731771
PL-Lab-Techrep3	DFDLPTTETR	2	44	0.215205	10907.6	7398.07	18305.7	K	tryptic	-0.388242	-0.671079	-0.282838
PL-Lab-Techrep2	DFDLPTTETR	2	39	1.77114	54044.4	14712.5	68756.8	K	tryptic	-1.30111	-0.571633	0.729478
PL-Scale-Techrep3	DFDLPTTETR	2	41	-0.453657	5473.17	3885.55	9358.72	K	tryptic	-0.342593	0.0557761	0.398369
PL-Lab-Techrep2	DFLEHLQLK	3	47	1.71053	21394.1	78269.3	99663.4	K	tryptic	1.29704	-0.571633	-1.86867
PL-Lab-Techrep3	DFLEHLQLK	2	49	0.101854	270688	46846.8	317535	K	tryptic	-1.75409	-0.671079	1.08301
PL-Scale-Techrep3	DFLEHLQLK	3	59	0.402158	206303	89090.4	295394	K	tryptic	-0.839696	0.0557761	0.895472
PL-Scale-Techrep1	DFLEHLQLK	3	50	-1.99645	176137	66500.8	242638	K	tryptic	-0.974047	-0.629149	0.344898
PL-Scale-Techrep2	DFLEHLQLK	3	39	0.978996	6546.8	4128.6	10675.4	K	tryptic	-0.461039	-0.142256	0.318782
PL-Lab-Techrep1	DFNEDEDLIFQK	2	28	1.78113	484.124	3190.89	3675.01	K	tryptic	1.88572	-0.0132976	-1.89901
PL-Lab-Techrep1	DFQNAIR	2	40	3.2823	19464.1	26188.2	45652.2	K	tryptic	0.296737	-0.0132976	-0.310035
PL-Lab-Techrep3	DFQNAIR	2	38	0.87733	16292.5	10924.8	27217.3	K	tryptic	-0.399673	-0.671079	-0.271407
PL-Lab-Techrep2	DFQNAIR	2	45	1.85051	1.23034e+06	123907	1.35424e+06	K	tryptic	-2.29551	-0.571633	1.72387
PL-Scale-Techrep1	DFQNAIR	2	43	-1.0902	72663.4	21403.1	94066.5	K	tryptic	-1.2223	-0.629149	0.593151
PL-Scale-Techrep3	DFQNAIR	2	36	-1.44003	9223.72	7243.77	16467.5	K	tryptic	-0.241637	0.0557761	0.297413
PL-Lab-Techrep3	DFQTFYK	2	42	0.377607	7.46227e+06	2.45535e+07	3.20158e+07	K	tryptic	1.19099	-0.671079	-1.86207
PL-Lab-Techrep1	DFQTFYK	2	46	2.45469	116623	863089	979711	K	tryptic	2.00157	-0.0132976	-2.01487
PL-Lab-Techrep3	DFQTFYK	2	42	0.377607	7.46227e+06	2.45535e+07	3.20158e+07	K	tryptic	1.19099	-0.671079	-1.86207
PL-Lab-Techrep1	DFQTFYK	2	46	2.45469	116623	863089	979711	K	tryptic	2.00157	-0.0132976	-2.01487
PL-Scale-Techrep1	DFQTFYK	2	39	2.96662	5.01902e+06	1.34235e+07	1.84426e+07	K	tryptic	0.983776	-0.629149	-1.61293
PL-Scale-Techrep3	DFQTFYK	2	42	-2.50872	683208	673858	1.35707e+06	K	tryptic	-0.0137796	0.0557761	0.0695557
PL-Scale-Techrep1	DFQTFYK	2	39	2.96662	5.01902e+06	1.34235e+07	1.84426e+07	K	tryptic	0.983776	-0.629149	-1.61293
PL-Scale-Techrep3	DFQTFYK	2	42	-2.50872	683208	673858	1.35707e+06	K	tryptic	-0.0137796	0.0557761	0.0695557
PL-Scale-Techrep2	DFQTFYK	2	44	-0.257094	20277.2	32060	52337.2	K	tryptic	0.458112	-0.142256	-0.600369
PL-Lab-Techrep3	DFTSLSDYVTR	2	79	1.49806	199276	3987.84	203264	K	tryptic	-3.91144	-0.671079	3.24036
PL-Scale-Techrep1	DFTSLSDYVTR	2	92	2.58928	214423	6726.6	221149	K	tryptic	-3.46188	-0.629149	2.83273
PL-Lab-Techrep3	DGDLVQGSYSLIEADGTRR	3	41	-1.37815	7461.36	9073.86	16535.2	R	tryptic	0.19566	-0.671079	-0.866739
PL-Scale-Techrep3	DGDLVQGSYSLIEADGTRR	3	53	-0.868287	6687.42	6623.57	13311	R	tryptic	-0.00959362	0.0557761	0.0653697
PL-Lab-Techrep1	DGEAGVAIVLNANLGPSAIVGELK	2	81	-1.18368	323334	255131	578465	K	tryptic	-0.23691	-0.0132976	0.223612
PL-Scale-Techrep2	DGEAGVAIVLNANLGPSAIVGELK	3	36	0.225845	976229	214056	1.19029e+06	K	tryptic	-1.51746	-0.142256	1.3752
PL-Lab-Techrep1	DGEIEMMVHR	3	59	-1.09782	43780.8	41802	85582.8	K	tryptic	-0.0462517	-0.0132976	0.0329541
PL-Scale-Techrep1	DGEIEMMVHR	3	62	1.96426	47443.6	35788.5	83232.1	K	tryptic	-0.281914	-0.629149	-0.347236
PL-Lab-Techrep3	DGFTILVR	2	74	-1.22405	18209.3	29436.6	47646	R	tryptic	0.480305	-0.671079	-1.15138
PL-Lab-Techrep1	DGFTILVR	2	74	-1.42552	150921	113459	264380	R	tryptic	-0.285312	-0.0132976	0.272014
PL-Lab-Techrep2	DGFTILVR	2	70	0.853987	260207	67260.5	327467	R	tryptic	-1.3529	-0.571633	0.781271
PL-Scale-Techrep2	DGFTILVR	2	70	0.108211	107971	96705	204676	R	tryptic	-0.1102	-0.142256	-0.0320569
PL-Scale-Techrep3	DGFTILVR	2	68	-1.10795	88658.5	113356	202014	R	tryptic	0.245738	0.0557761	-0.189962
PL-Scale-Techrep1	DGFTILVR	2	71	1.19539	114447	103420	217866	R	tryptic	-0.101315	-0.629149	-0.527834
PL-Lab-Techrep3	DGLLIK	2	36	0.446612	29652.3	15755.4	45407.7	K	tryptic	-0.632354	-0.671079	-0.0387257
PL-Lab-Techrep2	DGLLIK	2	38	-2.39996	13373.5	3817.47	17190.9	K	tryptic	-1.25368	-0.571633	0.682051
PL-Scale-Techrep1	DGLLIK	2	38	-1.00868	39960.3	8431.63	48392	K	tryptic	-1.5559	-0.629149	0.926748
PL-Scale-Techrep2	DGLLIK	2	32	-0.244504	1133.31	437.406	1570.72	K	tryptic	-0.952037	-0.142256	0.809781
PL-Scale-Techrep3	DGLLIK	2	33	-0.951361	8145.14	4842.72	12987.9	K	tryptic	-0.519944	0.0557761	0.575721
PL-Scale-Techrep1	DGMNLVAK	2	50	-0.891037	3300.51	1196.87	4497.38	R	tryptic	-1.01436	-0.629149	0.385215
PL-Lab-Techrep2	DGNFNEHVSR	3	30	0.443165	38864.1	3622.71	42486.9	K	tryptic	-2.37285	-0.571633	1.80122
PL-Scale-Techrep1	DGNFNEHVSR	3	30	-0.253945	122929	18024	140953	K	tryptic	-1.9199	-0.629149	1.29075
PL-Scale-Techrep3	DGNFNEHVSR	3	34	-1.19571	9048.07	8804.9	17853	K	tryptic	-0.0272425	0.0557761	0.0830185
PL-Lab-Techrep3	DGNGFISAAELR	2	73	0.412672	113556	29290.2	142846	K	tryptic	-1.35504	-0.671079	0.683965
PL-Lab-Techrep1	DGQLLPENLLSAAK	2	37	1.49858	3677.6	12553.6	16231.2	K	tryptic	1.22775	-0.0132976	-1.24105
PL-Lab-Techrep2	DGQLLPENLLSAAK	2	55	0.393767	185176	127125	312301	K	tryptic	-0.376136	-0.571633	-0.195497
PL-Lab-Techrep3	DGQLLPENLLSAAK	2	41	1.62933	616754	202971	819725	K	tryptic	-1.1114	-0.671079	0.440326
PL-Lab-Techrep3	DGSENLTEQISGK	2	61	-1.16519	575.282	4922.04	5497.32	K	tryptic	2.14662	-0.671079	-2.8177
PL-Lab-Techrep2	DGSENLTEQISGK	2	74	-1.33936	15508.1	21889.7	37397.8	K	tryptic	0.344654	-0.571633	-0.916286
PL-Lab-Techrep1	DGSENLTEQISGK	2	47	0.887017	11516.6	10188.8	21705.4	K	tryptic	-0.1225	-0.0132976	0.109202
PL-Scale-Techrep3	DGSENLTEQISGK	2	67	-1.52521	7723.35	20659.4	28382.8	K	tryptic	0.983924	0.0557761	-0.928148
PL-Scale-Techrep1	DGSENLTEQISGK	2	71	-0.505468	26367	41939.4	68306.4	K	tryptic	0.464115	-0.629149	-1.09326
PL-Scale-Techrep2	DGVLTVEAPLPAIGTGEK	2	78	1.06877	121426	84308.7	205734	K	tryptic	-0.364817	-0.142256	0.22256
PL-Scale-Techrep1	DGVLTVEAPLPAIGTGEK	2	69	1.65945	898930	629511	1.52844e+06	K	tryptic	-0.356261	-0.629149	-0.272888
PL-Lab-Techrep1	DGVSVVAVDTNSK	2	50	4.27212	1104.61	551.787	1656.39	K	tryptic	-0.694082	-0.0132976	0.680784
PL-Scale-Techrep2	DIDENVFGNVVQA	2	60	-0.838205	23393.7	37371.2	60764.9	K	partially tryptic	0.468435	-0.142256	-0.610691
PL-Lab-Techrep1	DIDENVFGNVVQAIK	2	106	-0.733257	3.12565e+08	2.65149e+08	5.77714e+08	K	tryptic	-0.164523	-0.0132976	0.151225
PL-Lab-Techrep2	DIDENVFGNVVQAIK	2	110	-1.23926	1.02962e+07	2.17614e+08	2.2791e+08	K	tryptic	3.05095	-0.571633	-3.62258
PL-Lab-Techrep1	DIDENVFGNVVQAIK	2	106	-0.733257	3.12565e+08	2.65149e+08	5.77714e+08	K	tryptic	-0.164523	-0.0132976	0.151225
PL-Lab-Techrep2	DIDENVFGNVVQAIK	2	110	-1.23926	1.02962e+07	2.17614e+08	2.2791e+08	K	tryptic	3.05095	-0.571633	-3.62258
PL-Scale-Techrep1	DIDENVFGNVVQAIK	2	100	-0.567814	2.1472e+08	7.66273e+08	9.80993e+08	K	tryptic	1.2722	-0.629149	-1.90135
PL-Scale-Techrep2	DIDENVFGNVVQAIK	2	118	-1.48546	3.92418e+08	3.63537e+08	7.55955e+08	K	tryptic	-0.0764475	-0.142256	-0.0658089
PL-Scale-Techrep3	DIDENVFGNVVQAIK	2	108	-2.21752	2.22824e+06	1.97534e+06	4.20359e+06	K	tryptic	-0.120471	0.0557761	0.176247
PL-Scale-Techrep1	DIDENVFGNVVQAIK	2	100	-0.567814	2.1472e+08	7.66273e+08	9.80993e+08	K	tryptic	1.2722	-0.629149	-1.90135
PL-Scale-Techrep2	DIDENVFGNVVQAIK	2	118	-1.48546	3.92418e+08	3.63537e+08	7.55955e+08	K	tryptic	-0.0764475	-0.142256	-0.0658089
PL-Scale-Techrep3	DIDENVFGNVVQAIK	2	108	-2.21752	2.22824e+06	1.97534e+06	4.20359e+06	K	tryptic	-0.120471	0.0557761	0.176247
PL-Scale-Techrep2	DIDENVFGNVVQAIKNDNVK	3	72	1.37435	6.82596e+06	39917.9	6.86588e+06	K	tryptic	-3.91202	-0.142256	3.76977
PL-Scale-Techrep2	DIDENVFGNVVQAIKNDNVK	3	72	1.37435	6.82596e+06	39917.9	6.86588e+06	K	tryptic	-3.91202	-0.142256	3.76977
PL-Lab-Techrep1	DIDGQPIEGATIIVR	2	79	0.257844	1.00343e+06	1.21222e+06	2.21566e+06	R	tryptic	0.189031	-0.0132976	-0.202329
PL-Scale-Techrep2	DIDGQPIEGATIIVR	2	78	0.333201	149948	201580	351528	R	tryptic	0.295898	-0.142256	-0.438155
PL-Lab-Techrep1	DIDYENVQSLYQPH	2	85	0.602522	5960.6	96209.3	102170	K	partially tryptic	2.78136	-0.0132976	-2.79465
PL-Scale-Techrep2	DIDYENVQSLYQPH	2	70	0.0290906	2.01877e+06	3.33584e+06	5.35461e+06	K	partially tryptic	0.502237	-0.142256	-0.644493
PL-Scale-Techrep2	DIDYENVQSLYQPH	2	70	0.0290906	2.01877e+06	3.33584e+06	5.35461e+06	K	partially tryptic	0.502237	-0.142256	-0.644493
PL-Lab-Techrep2	DIDYENVQSLYQPH	2	53	1.9465	12377.4	34208.4	46585.9	K	partially tryptic	1.0166	-0.571633	-1.58823
PL-Scale-Techrep1	DIDYENVQSLYQPH	2	60	1.68298	2.27043e+06	4.03086e+06	6.3013e+06	K	partially tryptic	0.57401	-0.629149	-1.20316
PL-Scale-Techrep3	DIDYENVQSLYQPH	2	53	-1.76624	246305	933000	1.1793e+06	K	partially tryptic	1.33184	0.0557761	-1.27606
PL-Scale-Techrep1	DIDYENVQSLYQPH	2	60	1.68298	2.27043e+06	4.03086e+06	6.3013e+06	K	partially tryptic	0.57401	-0.629149	-1.20316
PL-Scale-Techrep3	DIDYENVQSLYQPH	2	53	-1.76624	246305	933000	1.1793e+06	K	partially tryptic	1.33184	0.0557761	-1.27606
PL-Scale-Techrep2	DIDYENVQSLYQPHL	2	55	0.128432	92875.3	35147.2	128022	K	partially tryptic	-0.971713	-0.142256	0.829457
PL-Scale-Techrep2	DIDYENVQSLYQPHL	2	55	0.128432	92875.3	35147.2	128022	K	partially tryptic	-0.971713	-0.142256	0.829457
PL-Lab-Techrep3	DIDYENVQSLYQPHLR	2	108	-0.995929	6.19893e+07	6.07969e+07	1.22786e+08	K	tryptic	-0.0194232	-0.671079	-0.651656
PL-Lab-Techrep1	DIDYENVQSLYQPHLR	2	103	-3.46197	1.59888e+07	1.46342e+07	3.0623e+07	K	tryptic	-0.0885279	-0.0132976	0.0752302
PL-Lab-Techrep2	DIDYENVQSLYQPHLR	2	100	2.43529	8.84632e+06	1.07737e+07	1.962e+07	K	tryptic	0.197108	-0.571633	-0.76874
PL-Lab-Techrep3	DIDYENVQSLYQPHLR	2	108	-0.995929	6.19893e+07	6.07969e+07	1.22786e+08	K	tryptic	-0.0194232	-0.671079	-0.651656
PL-Lab-Techrep1	DIDYENVQSLYQPHLR	2	103	-3.46197	1.59888e+07	1.46342e+07	3.0623e+07	K	tryptic	-0.0885279	-0.0132976	0.0752302
PL-Lab-Techrep2	DIDYENVQSLYQPHLR	2	100	2.43529	8.84632e+06	1.07737e+07	1.962e+07	K	tryptic	0.197108	-0.571633	-0.76874
PL-Scale-Techrep3	DIDYENVQSLYQPHLR	2	108	-0.693011	3.25152e+07	3.74355e+07	6.99507e+07	K	tryptic	0.140913	0.0557761	-0.0851369
PL-Scale-Techrep1	DIDYENVQSLYQPHLR	2	108	-0.868176	3.95785e+06	3.75194e+06	7.70979e+06	K	tryptic	-0.0534297	-0.629149	-0.57572
PL-Scale-Techrep3	DIDYENVQSLYQPHLR	2	108	-0.693011	3.25152e+07	3.74355e+07	6.99507e+07	K	tryptic	0.140913	0.0557761	-0.0851369
PL-Scale-Techrep1	DIDYENVQSLYQPHLR	2	108	-0.868176	3.95785e+06	3.75194e+06	7.70979e+06	K	tryptic	-0.0534297	-0.629149	-0.57572
PL-Lab-Techrep3	DIEYIYK	2	43	1.08709	118475	676776	795251	K	tryptic	1.74264	-0.671079	-2.41372
PL-Lab-Techrep2	DIEYIYK	2	51	0.161333	639520	417054	1.05657e+06	K	tryptic	-0.427503	-0.571633	-0.14413
PL-Lab-Techrep1	DIEYIYK	2	53	-0.93934	507960	311174	819133	K	tryptic	-0.490051	-0.0132976	0.476753
PL-Lab-Techrep2	DIEYIYKR	2	43	-2.0409	618142	721.231	618863	K	tryptic	-3.91202	-0.571633	3.34039
PL-Lab-Techrep2	DIFHEIYEK	3	52	1.03603	19970.7	7596.95	27567.7	K	tryptic	-0.966522	-0.571633	0.394889
PL-Lab-Techrep3	DIFHEIYEK	3	48	2.07184	3714.1	1133.44	4847.53	K	tryptic	-1.18688	-0.671079	0.515803
PL-Scale-Techrep1	DIFHEIYEK	3	45	-2.94372	15046.9	5092.39	20139.2	K	tryptic	-1.08342	-0.629149	0.454274
PL-Lab-Techrep1	DIFTGDEMFSDTYK	2	65	0.315151	1764.96	14344.6	16109.6	K	tryptic	2.09525	-0.0132976	-2.10854
PL-Lab-Techrep2	DIFTGDEMFSDTYK	2	117	-0.55969	263656	154142	417798	K	tryptic	-0.536771	-0.571633	-0.0348612
PL-Lab-Techrep3	DIFTGDEMFSDTYK	2	69	1.86906	676499	254709	931208	K	tryptic	-0.976809	-0.671079	0.30573
PL-Scale-Techrep2	DIFTGDEMFSDTYK	2	95	0.83735	29372.9	28550.6	57923.4	K	tryptic	-0.0283951	-0.142256	-0.113861
PL-Scale-Techrep1	DIFTGDEMFSDTYK	2	110	0.708801	153238	111176	264414	K	tryptic	-0.320881	-0.629149	-0.308268
PL-Lab-Techrep2	DIFYSSK	2	41	0.270572	69099.2	22569	91668.2	K	tryptic	-1.11896	-0.571633	0.547331
PL-Lab-Techrep3	DIGDTVEFR	2	50	-0.455869	1966.9	2102.76	4069.67	K	tryptic	0.0667914	-0.671079	-0.737871
PL-Lab-Techrep2	DIGDTVEFR	2	51	-1.61178	14947.4	8533.28	23480.7	K	tryptic	-0.560563	-0.571633	-0.0110696
PL-Lab-Techrep3	DIHGNDVSLNK	3	50	0.488394	59942.5	104810	164753	K	tryptic	0.558765	-0.671079	-1.22984
PL-Lab-Techrep2	DIHGNDVSLNK	3	34	-0.978706	129711	44104	173815	K	tryptic	-1.07876	-0.571633	0.507127
PL-Scale-Techrep1	DIHGNDVSLNK	2	51	-3.33388	162503	32848.1	195351	K	tryptic	-1.5988	-0.629149	0.969655
PL-Lab-Techrep3	DILGYNFDFQNK	2	94	0.1987	1.06547e+07	1.36981e+07	2.43527e+07	R	tryptic	0.251255	-0.671079	-0.922335
PL-Lab-Techrep1	DILGYNFDFQNK	2	90	1.76281	3.95193e+06	4.07201e+06	8.02394e+06	R	tryptic	0.0299333	-0.0132976	-0.0432309
PL-Lab-Techrep2	DILGYNFDFQNK	2	94	-2.3028	182660	495943	678603	R	tryptic	0.998835	-0.571633	-1.57047
PL-Lab-Techrep3	DILGYNFDFQNK	2	94	0.1987	1.06547e+07	1.36981e+07	2.43527e+07	R	tryptic	0.251255	-0.671079	-0.922335
PL-Lab-Techrep1	DILGYNFDFQNK	2	90	1.76281	3.95193e+06	4.07201e+06	8.02394e+06	R	tryptic	0.0299333	-0.0132976	-0.0432309
PL-Lab-Techrep2	DILGYNFDFQNK	2	94	-2.3028	182660	495943	678603	R	tryptic	0.998835	-0.571633	-1.57047
PL-Scale-Techrep1	DILGYNFDFQNK	2	92	0.607018	1.52018e+07	2.27697e+07	3.79715e+07	R	tryptic	0.404018	-0.629149	-1.03317
PL-Scale-Techrep2	DILGYNFDFQNK	2	95	1.59222	6.28959e+06	3.1572e+06	9.44679e+06	R	tryptic	-0.68921	-0.142256	0.546953
PL-Scale-Techrep1	DILGYNFDFQNK	2	92	0.607018	1.52018e+07	2.27697e+07	3.79715e+07	R	tryptic	0.404018	-0.629149	-1.03317
PL-Scale-Techrep2	DILGYNFDFQNK	2	95	1.59222	6.28959e+06	3.1572e+06	9.44679e+06	R	tryptic	-0.68921	-0.142256	0.546953
PL-Lab-Techrep3	DIMLLNEK	2	56	0.49591	600035	419857	1.01989e+06	K	tryptic	-0.357074	-0.671079	-0.314006
PL-Lab-Techrep1	DIMLLNEK	2	54	-1.48455	1.26525e+06	585568	1.85082e+06	K	tryptic	-0.770447	-0.0132976	0.757149
PL-Lab-Techrep2	DIMLLNEK	2	53	-0.521932	16882.3	3336.83	20219.1	K	tryptic	-1.62124	-0.571633	1.04961
PL-Scale-Techrep3	DIMLLNEK	2	56	-2.80769	125747	50671.6	176418	K	tryptic	-0.908904	0.0557761	0.96468
PL-Scale-Techrep1	DIMLLNEK	2	52	1.06186	2.53695e+06	1.92359e+06	4.46054e+06	K	tryptic	-0.276769	-0.629149	-0.35238
PL-Lab-Techrep2	DINVENLQDLANR	3	30	-1.54831	4726.95	2835.13	7562.08	R	tryptic	-0.511192	-0.571633	-0.0604407
PL-Lab-Techrep3	DINVENLQDLANR	3	38	-0.217432	3512.01	1795.19	5307.2	R	tryptic	-0.671079	-0.671079	-3.33e-16
PL-Lab-Techrep2	DIPQTPEHVGNAMVK	3	50	1.03202	24832.9	91711.3	116544	K	tryptic	1.30648	-0.571633	-1.87811
PL-Lab-Techrep3	DIPQTPEHVGNAMVK	3	44	-1.31014	262102	143788	405890	K	tryptic	-0.600397	-0.671079	-0.0706826
PL-Lab-Techrep1	DIPQTPEHVGNAMVK	2	54	0.612421	126460	133356	259816	K	tryptic	0.0530924	-0.0132976	-0.0663901
PL-Scale-Techrep1	DIPQTPEHVGNAMVK	3	40	-0.886581	262106	136485	398590	K	tryptic	-0.652534	-0.629149	0.0233848
PL-Scale-Techrep3	DIPQTPEHVGNAMVK	3	48	-3.93752	44582.6	77377.4	121960	K	tryptic	0.551351	0.0557761	-0.495575
PL-Scale-Techrep2	DIPQTPEHVGNAMVK	3	31	0.0484464	91830.5	197078	288909	K	tryptic	0.763657	-0.142256	-0.905913
PL-Lab-Techrep1	DISLSDYQGK	2	41	-2.87341	2373.46	2712.92	5086.39	K	tryptic	0.133677	-0.0132976	-0.146974
PL-Lab-Techrep3	DISLSDYQGK	2	63	0.477888	50934.1	14330.4	65264.4	K	tryptic	-1.26815	-0.671079	0.597073
PL-Lab-Techrep2	DISLSDYQGK	2	68	-2.69102	105002	30494.5	135496	K	tryptic	-1.23643	-0.571633	0.664798
PL-Scale-Techrep1	DISLSDYQGK	2	57	-1.53418	26086	10035.9	36122	K	tryptic	-0.955227	-0.629149	0.326078
PL-Scale-Techrep3	DISLSDYQGK	2	62	-2.73917	14690.6	12373.2	27063.8	K	tryptic	-0.171672	0.0557761	0.227448
PL-Scale-Techrep2	DISLSDYQGK	2	46	0.0561456	2928.42	2573.68	5502.1	K	tryptic	-0.129127	-0.142256	-0.0131291
PL-Lab-Techrep3	DISPLLEEK	2	41	0.242849	27279	6425.89	33704.9	K	tryptic	-1.44578	-0.671079	0.774702
PL-Lab-Techrep3	DKTEYTYQAYIHPK	4	41	2.12865	898701	13741.6	912443	K	tryptic	-3.91202	-0.671079	3.24094
PL-Lab-Techrep1	DKTEYTYQAYIHPK	4	35	0.752581	456050	26602.3	482653	K	tryptic	-2.84161	-0.0132976	2.82831
PL-Scale-Techrep1	DKTEYTYQAYIHPK	3	37	0.643007	957722	12316.5	970039	K	tryptic	-3.91202	-0.629149	3.28287
PL-Lab-Techrep2	DLALICPDGGR	2	39	1.15106	7878.39	1105.22	8983.61	K	tryptic	-1.96408	-0.571633	1.39245
PL-Lab-Techrep2	DLEEDLK	2	43	-0.426792	270479	301634	572113	K	tryptic	0.109022	-0.571633	-0.680655
PL-Lab-Techrep3	DLEEDLK	2	45	0.645783	68389.2	69730	138119	K	tryptic	0.019416	-0.671079	-0.690495
PL-Scale-Techrep1	DLEEDLK	2	41	1.24956	159179	63697.5	222877	K	tryptic	-0.915885	-0.629149	0.286735
PL-Scale-Techrep3	DLEEDLK	2	49	-0.737969	93435.3	84201	177636	K	tryptic	-0.104062	0.0557761	0.159838
PL-Scale-Techrep2	DLEEDLK	2	40	0.690602	13655.5	7743.03	21398.5	K	tryptic	-0.567348	-0.142256	0.425091
PL-Lab-Techrep2	DLGLTYYHVSYPK	2	96	0.866518	1.50314e+06	2.47531e+06	3.97845e+06	R	tryptic	0.498811	-0.571633	-1.07044
PL-Lab-Techrep1	DLGLTYYHVSYPK	2	94	-1.84233	1.35057e+06	1.14616e+06	2.49673e+06	R	tryptic	-0.164112	-0.0132976	0.150814
PL-Lab-Techrep3	DLGLTYYHVSYPK	2	90	0.124729	511994	1.36612e+06	1.87811e+06	R	tryptic	0.981419	-0.671079	-1.6525
PL-Scale-Techrep1	DLGLTYYHVSYPK	2	86	-2.52616	4.69897e+06	3.75415e+06	8.45312e+06	R	tryptic	-0.224481	-0.629149	-0.404669
PL-Scale-Techrep3	DLGLTYYHVSYPK	2	82	2.08767	1.35955e+06	2.51776e+06	3.87731e+06	R	tryptic	0.616218	0.0557761	-0.560442
PL-Scale-Techrep1	DLGLTYYHVSYPK	2	86	-2.52616	4.69897e+06	3.75415e+06	8.45312e+06	R	tryptic	-0.224481	-0.629149	-0.404669
PL-Scale-Techrep3	DLGLTYYHVSYPK	2	82	2.08767	1.35955e+06	2.51776e+06	3.87731e+06	R	tryptic	0.616218	0.0557761	-0.560442
PL-Scale-Techrep2	DLGLTYYHVSYPK	3	47	0.716902	12378.7	16083.1	28461.8	R	tryptic	0.261795	-0.142256	-0.404051
PL-Lab-Techrep1	DLGQEALNEYLK	2	59	2.31942	3964.1	37528.9	41493	K	tryptic	2.24783	-0.0132976	-2.26113
PL-Lab-Techrep2	DLGQEALNEYLK	2	89	-0.628849	369298	267411	636709	K	tryptic	-0.322819	-0.571633	-0.248813
PL-Lab-Techrep3	DLGQEALNEYLK	2	90	0.263806	128488	61166.5	189654	K	tryptic	-0.742236	-0.671079	0.0711569
PL-Scale-Techrep3	DLGQEALNEYLK	2	58	1.27651	15065.4	13629	28694.4	K	tryptic	-0.100204	0.0557761	0.15598
PL-Scale-Techrep2	DLGQEALNEYLK	2	72	1.24018	65090.7	50223.9	115315	K	tryptic	-0.259291	-0.142256	0.117035
PL-Scale-Techrep1	DLGQEALNEYLK	2	47	1.87967	87821	92100.4	179921	K	tryptic	0.047578	-0.629149	-0.676727
PL-Lab-Techrep3	DLISELK	2	27	-0.543751	28661.1	9428.34	38089.5	K	tryptic	-1.11182	-0.671079	0.440743
PL-Lab-Techrep3	DLLAANVEIFK	2	57	2.17387	37775.4	13469.5	51244.9	K	tryptic	-1.03123	-0.671079	0.36015
PL-Scale-Techrep1	DLLAANVEIFK	2	28	1.32071	5.67753e+06	4.39599e+06	1.00735e+07	K	tryptic	-0.255824	-0.629149	-0.373325
PL-Lab-Techrep2	DLLNIETFQR	2	71	-1.30323	270399	205115	475514	K	tryptic	-0.276327	-0.571633	-0.295306
PL-Lab-Techrep3	DLLNIETFQR	2	73	-0.996167	50636.3	14736.8	65373.1	K	tryptic	-1.23432	-0.671079	0.563239
PL-Scale-Techrep1	DLLNIETFQR	2	74	2.9146	27087.3	12926	40013.3	K	tryptic	-0.739822	-0.629149	0.110672
PL-Scale-Techrep3	DLLNIETFQR	2	78	-2.51992	13237.4	17238.9	30476.3	K	tryptic	0.264124	0.0557761	-0.208348
PL-Scale-Techrep2	DLLNIETFQR	2	70	-1.03347	20660.3	30576.1	51236.3	K	tryptic	0.392004	-0.142256	-0.534261
PL-Lab-Techrep2	DLLPPNSITTDTDLVLANAVYFK	3	45	1.62674	47688.4	25821.8	73510.2	R	tryptic	-0.613471	-0.571633	0.0418381
PL-Lab-Techrep2	DLMIK	2	30	2.66295	3517.59	1734.25	5251.85	R	tryptic	-0.7072	-0.571633	0.135568
PL-Lab-Techrep3	DLPINNVQGLR	2	68	1.84598	29275.1	29538.4	58813.5	K	tryptic	0.00895457	-0.671079	-0.680034
PL-Lab-Techrep1	DLPINNVQGLR	2	67	0.496164	789666	428880	1.21855e+06	K	tryptic	-0.610434	-0.0132976	0.597137
PL-Lab-Techrep2	DLPINNVQGLR	2	69	-1.43858	70803.7	19158.5	89962.2	K	tryptic	-1.30716	-0.571633	0.735531
PL-Scale-Techrep1	DLPINNVQGLR	2	66	0.209464	4.1955e+06	4.60089e+06	8.79639e+06	K	tryptic	0.0922356	-0.629149	-0.721385
PL-Lab-Techrep2	DLSLDDFR	2	49	-1.27485	5008.04	990.449	5998.49	Y	tryptic	-1.62064	-0.571633	1.04901
PL-Lab-Techrep3	DLSSDRFVLSK	3	35	0.00481497	319769	66678.1	386447	R	tryptic	-1.56772	-0.671079	0.896643
PL-Lab-Techrep3	DLTDYLMK	2	56	0.358976	144490	95772.5	240263	R	tryptic	-0.411236	-0.671079	-0.259843
PL-Lab-Techrep2	DLTDYLMK	2	62	1.4865	844957	448160	1.29312e+06	R	tryptic	-0.634135	-0.571633	0.0625026
PL-Lab-Techrep1	DLTDYLMK	2	59	0.0719692	321834	200844	522678	R	tryptic	-0.471505	-0.0132976	0.458208
PL-Scale-Techrep3	DLTDYLMK	2	59	1.1449	447927	410944	858871	R	tryptic	-0.086174	0.0557761	0.14195
PL-Scale-Techrep2	DLTDYLMK	2	64	-0.380744	15597.6	14407.5	30005.1	R	tryptic	-0.0793662	-0.142256	-0.0628902
PL-Scale-Techrep1	DLTDYLMK	2	56	-0.238386	162259	102056	264315	R	tryptic	-0.463672	-0.629149	-0.165477
PL-Lab-Techrep3	DLTQAIAEASPK	2	70	-2.10031	6947.94	353.364	7301.31	R	tryptic	-2.9787	-0.671079	2.30762
PL-Scale-Techrep1	DLTQAIAEASPK	2	64	-0.0299961	210515	6772.95	217288	R	tryptic	-3.43662	-0.629149	2.80747
PL-Lab-Techrep2	DLVFITNPDQR	2	55	-0.855982	14797.6	9540.63	24338.2	K	tryptic	-0.438903	-0.571633	-0.132729
PL-Lab-Techrep3	DLVFITNPDQR	2	62	2.05147	670865	254878	925742	K	tryptic	-0.967785	-0.671079	0.296705
PL-Lab-Techrep2	DLVSVNK	2	36	-1.23093	40021.4	17287.8	57309.2	K	tryptic	-0.839413	-0.571633	0.26778
PL-Lab-Techrep3	DLYANTVLSGGTTMYPGIADR	3	72	2.02122	326905	104197	431102	K	tryptic	-1.14339	-0.671079	0.472312
PL-Lab-Techrep3	DMGEVSYVSLDHPIPTGYYPTMR	3	71	0.523367	2.22726e+06	1.21486e+07	1.43759e+07	N	tryptic	1.69644	-0.671079	-2.36752
PL-Lab-Techrep3	DMGEVSYVSLDHPIPTGYYPTMR	3	71	0.523367	2.22726e+06	1.21486e+07	1.43759e+07	N	tryptic	1.69644	-0.671079	-2.36752
PL-Lab-Techrep3	DMGEVSYVSLDHPIPTGYYPTMR	3	71	0.523367	2.22726e+06	1.21486e+07	1.43759e+07	N	tryptic	1.69644	-0.671079	-2.36752
PL-Scale-Techrep3	DMGEVSYVSLDHPIPTGYYPTMR	3	78	1.88941	30809.3	151929	182738	N	tryptic	1.5956	0.0557761	-1.53982
PL-Lab-Techrep2	DMLNVISGMSQDIVK	3	66	1.92346	5.38539e+07	8.28165e+07	1.3667e+08	K	tryptic	0.430351	-0.571633	-1.00198
PL-Lab-Techrep1	DMLNVISGMSQDIVK	2	121	-1.37714	970370	931903	1.90227e+06	K	tryptic	-0.0404491	-0.0132976	0.0271515
PL-Scale-Techrep1	DMLNVISGMSQDIVK	3	63	1.45006	6.25064e+07	9.64238e+07	1.5893e+08	K	tryptic	0.433484	-0.629149	-1.06263
PL-Scale-Techrep2	DMLNVISGMSQDIVK	3	80	-0.248416	1.80705e+07	1.23349e+07	3.04055e+07	K	tryptic	-0.381848	-0.142256	0.239592
PL-Scale-Techrep1	DMLNVISGMSQDIVK	3	63	1.45006	6.25064e+07	9.64238e+07	1.5893e+08	K	tryptic	0.433484	-0.629149	-1.06263
PL-Scale-Techrep2	DMLNVISGMSQDIVK	3	80	-0.248416	1.80705e+07	1.23349e+07	3.04055e+07	K	tryptic	-0.381848	-0.142256	0.239592
PL-Lab-Techrep3	DNAEYFLQALGK	2	89	-0.447195	228505	18078.1	246584	K	tryptic	-2.53686	-0.671079	1.86578
PL-Lab-Techrep3	DNFEGLFR	2	52	0.73204	31938.8	14021.6	45960.4	R	tryptic	-0.823222	-0.671079	0.152142
PL-Lab-Techrep3	DNFVDLDEDYGLSK	2	93	2.12558	429014	207518	636532	K	tryptic	-0.726272	-0.671079	0.0551928
PL-Lab-Techrep2	DNFVDLDEDYGLSK	2	98	0.409768	109835	110925	220759	K	tryptic	0.00987443	-0.571633	-0.581507
PL-Lab-Techrep1	DNFVDLDEDYGLSK	2	59	2.26603	727.432	12230.1	12957.6	K	tryptic	2.82214	-0.0132976	-2.83544
PL-Scale-Techrep3	DNFVDLDEDYGLSK	2	73	-2.79781	22991.5	21168	44159.4	K	tryptic	-0.0826343	0.0557761	0.13841
PL-Scale-Techrep1	DNFVDLDEDYGLSK	2	96	-1.92132	59793.9	31165.5	90959.4	K	tryptic	-0.651592	-0.629149	0.0224423
PL-Scale-Techrep2	DNFVDLDEDYGLSK	2	53	0.811448	2208.72	3638.42	5847.15	K	tryptic	0.499135	-0.142256	-0.641391
PL-Lab-Techrep2	DPAFYMLYQK	2	66	1.5839	355074	2.73083e+06	3.08591e+06	R	tryptic	2.04004	-0.571633	-2.61167
PL-Lab-Techrep2	DPAFYMLYQK	2	66	1.5839	355074	2.73083e+06	3.08591e+06	R	tryptic	2.04004	-0.571633	-2.61167
PL-Lab-Techrep1	DPAFYMLYQK	2	60	2.28853	43776.1	53501.5	97277.6	R	tryptic	0.200622	-0.0132976	-0.213919
PL-Scale-Techrep1	DPAFYMLYQK	2	64	2.10364	1.51938e+06	2.60313e+06	4.12251e+06	R	tryptic	0.538413	-0.629149	-1.16756
PL-Scale-Techrep3	DPAFYMLYQK	2	64	0.524413	49843.6	90188.3	140032	R	tryptic	0.59301	0.0557761	-0.537234
PL-Scale-Techrep1	DPAFYMLYQK	2	64	2.10364	1.51938e+06	2.60313e+06	4.12251e+06	R	tryptic	0.538413	-0.629149	-1.16756
PL-Scale-Techrep3	DPAFYMLYQK	2	64	0.524413	49843.6	90188.3	140032	R	tryptic	0.59301	0.0557761	-0.537234
PL-Scale-Techrep2	DPAFYMLYQK	2	59	-0.43327	58359.1	56063.5	114423	R	tryptic	-0.0401318	-0.142256	-0.102125
PL-Lab-Techrep1	DPAILHAK	2	29	-0.7153	1570.82	1224.82	2795.64	K	tryptic	-0.248804	-0.0132976	0.235507
PL-Lab-Techrep2	DPVFFSIYK	2	43	3.65324	1.9977e+06	7.51642e+06	9.51412e+06	R	tryptic	1.32509	-0.571633	-1.89673
PL-Lab-Techrep2	DPVFFSIYK	2	43	3.65324	1.9977e+06	7.51642e+06	9.51412e+06	R	tryptic	1.32509	-0.571633	-1.89673
PL-Lab-Techrep2	DPVFFSIYK	2	43	3.65324	1.9977e+06	7.51642e+06	9.51412e+06	R	tryptic	1.32509	-0.571633	-1.89673
PL-Lab-Techrep1	DPVFFSIYK	2	42	0.515135	9202.41	96599.6	105802	R	tryptic	2.35111	-0.0132976	-2.36441
PL-Scale-Techrep3	DPVFFSIYK	2	43	-0.431068	4.8706e+06	1.21423e+07	1.70129e+07	R	tryptic	0.913482	0.0557761	-0.857706
PL-Scale-Techrep1	DPVFFSIYK	2	43	3.01104	2.2445e+06	1.7541e+06	3.9986e+06	R	tryptic	-0.246526	-0.629149	-0.382623
PL-Scale-Techrep3	DPVFFSIYK	2	43	-0.431068	4.8706e+06	1.21423e+07	1.70129e+07	R	tryptic	0.913482	0.0557761	-0.857706
PL-Scale-Techrep1	DPVFFSIYK	2	43	3.01104	2.2445e+06	1.7541e+06	3.9986e+06	R	tryptic	-0.246526	-0.629149	-0.382623
PL-Scale-Techrep2	DPVFFSIYK	2	47	1.67686	50725.6	115868	166593	R	tryptic	0.826018	-0.142256	-0.968274
PL-Lab-Techrep3	DQLVDYYK	2	27	-1.85065	5537.94	1678.35	7216.29	K	tryptic	-1.19381	-0.671079	0.522734
PL-Lab-Techrep2	DQSANFVNNIQDYIK	2	104	0.934572	1.1793e+07	3.50332e+07	4.68262e+07	K	tryptic	1.08879	-0.571633	-1.66042
PL-Lab-Techrep1	DQSANFVNNIQDYIK	2	104	-1.48973	2.54666e+06	2.44893e+06	4.9956e+06	K	tryptic	-0.0391317	-0.0132976	0.0258341
PL-Lab-Techrep3	DQSANFVNNIQDYIK	2	105	0.46641	133254	187260	320514	K	tryptic	0.340243	-0.671079	-1.01132
PL-Scale-Techrep1	DQSANFVNNIQDYIK	2	101	-3.09503	2.80367e+06	3.62425e+06	6.42791e+06	K	tryptic	0.25672	-0.629149	-0.885869
PL-Scale-Techrep3	DQSANFVNNIQDYIK	2	111	1.50348	1.42657e+06	2.32856e+06	3.75513e+06	K	tryptic	0.48998	0.0557761	-0.434204
PL-Scale-Techrep2	DQSANFVNNIQDYIK	2	101	0.299062	572887	568476	1.14136e+06	K	tryptic	-0.0077302	-0.142256	-0.134526
PL-Lab-Techrep2	DQVANSSFVER	2	50	-0.293127	3583.96	2204.46	5788.42	K	tryptic	-0.485984	-0.571633	-0.0856481
PL-Lab-Techrep3	DQVANSSFVER	2	46	-2.32911	5168.06	2107.14	7275.2	K	tryptic	-0.897165	-0.671079	0.226085
PL-Scale-Techrep1	DQVANSSFVER	2	37	-0.990293	12193	3599.12	15792.1	K	tryptic	-1.22017	-0.629149	0.591023
PL-Scale-Techrep3	DQVANSSFVER	2	49	-2.59884	1686.18	1715.58	3401.76	K	tryptic	0.0172836	0.0557761	0.0384925
PL-Scale-Techrep1	DRVHDALNATR	3	32	0.585194	23910.8	492.623	24403.5	K	tryptic	-3.88234	-0.629149	3.25319
PL-Lab-Techrep3	DSENLVIAK	2	48	-2.68037	924.021	277.168	1201.19	K	tryptic	-1.20411	-0.671079	0.533031
PL-Scale-Techrep2	DSFAGWTAPIYTLK	3	43	1.63384	31559.1	12034.4	43593.5	K	tryptic	-0.964088	-0.142256	0.821831
PL-Lab-Techrep2	DSIYHLIER	3	41	1.13593	14890.2	14027.7	28917.8	R	tryptic	-0.0596697	-0.571633	-0.511963
PL-Lab-Techrep1	DSIYHLIER	3	44	-0.416526	62741.4	17719.9	80461.3	R	tryptic	-1.26433	-0.0132976	1.25104
PL-Scale-Techrep1	DSIYHLIER	3	32	-0.256153	3873.97	2724.02	6597.99	R	tryptic	-0.352169	-0.629149	-0.27698
PL-Scale-Techrep3	DSIYHLIER	3	30	2.07657	8558.58	12966.4	21525	R	tryptic	0.415427	0.0557761	-0.359651
PL-Lab-Techrep1	DSPLPSIDYLR	2	28	0.948385	8576.45	30249.6	38826	R	tryptic	1.26046	-0.0132976	-1.27376
PL-Lab-Techrep3	DSPLPSIDYLR	2	51	-1.94792	8981.79	2730.46	11712.2	R	tryptic	-1.19073	-0.671079	0.519652
PL-Scale-Techrep3	DSPLPSIDYLR	2	53	-3.21812	730664	350291	1.08096e+06	R	tryptic	-0.735189	0.0557761	0.790965
PL-Scale-Techrep1	DSPLPSIDYLR	2	36	1.34081	1.87078e+06	885754	2.75654e+06	R	tryptic	-0.747674	-0.629149	0.118524
PL-Scale-Techrep2	DSPLPSIDYLR	2	50	1.88474	49493	56991.4	106484	R	tryptic	0.14107	-0.142256	-0.283326
PL-Lab-Techrep1	DSSLQISVIPEYLGNDSHFPK	3	63	3.13929	342.766	14927.3	15270.1	K	tryptic	3.7739	-0.0132976	-3.7872
PL-Lab-Techrep3	DSSLQISVIPEYLGNDSHFPK	3	60	-0.106551	7983.41	19837.2	27820.6	K	tryptic	0.910194	-0.671079	-1.58127
PL-Lab-Techrep2	DSSLQISVIPEYLGNDSHFPK	3	72	-0.279162	76664	29019.6	105684	K	tryptic	-0.971461	-0.571633	0.399829
PL-Scale-Techrep3	DSSLQISVIPEYLGNDSHFPK	3	75	-2.3838	33987.9	42277.4	76265.3	K	tryptic	0.218248	0.0557761	-0.162472
PL-Scale-Techrep1	DSSLQISVIPEYLGNDSHFPK	3	59	-0.203722	185739	129999	315738	K	tryptic	-0.356815	-0.629149	-0.272334
PL-Lab-Techrep1	DSSPNLIAILTGK	2	62	-0.243852	75604.6	98638.4	174243	R	tryptic	0.265943	-0.0132976	-0.279241
PL-Lab-Techrep1	DSTLIMQLLR	2	87	-1.30132	87840.9	56013.2	143854	K	tryptic	-0.44994	-0.0132976	0.436642
PL-Lab-Techrep2	DSVNKPVQNVPEPLIQR	3	50	4.06465	147465	35088.7	182554	C	tryptic	-1.43571	-0.571633	0.864079
PL-Lab-Techrep1	DSVVAGFQWATK	2	39	2.15457	623.568	11575.8	12199.4	K	tryptic	2.92121	-0.0132976	-2.93451
PL-Scale-Techrep1	DSVVAGFQWATK	2	47	2.73197	153864	64672.7	218537	K	tryptic	-0.866733	-0.629149	0.237584
PL-Scale-Techrep1	DTEQSHQFWK	2	37	0.835463	151301	181287	332587	K	tryptic	0.180809	-0.629149	-0.809959
PL-Lab-Techrep2	DTIGALR	2	45	-1.12775	2405.91	1347.15	3753.07	K	tryptic	-0.579936	-0.571633	0.00830338
PL-Scale-Techrep1	DTIGALR	2	31	0.863191	13324.3	3346.71	16671.1	K	tryptic	-1.38161	-0.629149	0.752466
PL-Scale-Techrep3	DTIGALR	2	28	-0.447811	950.672	1407.91	2358.58	K	tryptic	0.39269	0.0557761	-0.336913
PL-Lab-Techrep2	DTKYDIQVASK	3	49	-1.25203	400861	1845.36	402707	K	tryptic	-3.91202	-0.571633	3.34039
PL-Scale-Techrep1	DTKYDIQVASK	3	55	-0.255701	285550	1846.06	287396	K	tryptic	-3.91202	-0.629149	3.28287
PL-Lab-Techrep1	DTLINNAVAVENFK	2	70	2.19919	574.811	12366.1	12940.9	C	tryptic	3.06867	-0.0132976	-3.08197
PL-Scale-Techrep2	DTLINNAVAVENFK	2	98	0.166767	21311.4	17188.5	38499.9	C	tryptic	-0.215002	-0.142256	0.0727452
PL-Lab-Techrep3	DTVGIHPTVAEEFTR	3	54	0.338065	62850	18795.1	81645.2	K	tryptic	-1.20715	-0.671079	0.536074
PL-Lab-Techrep1	DVADLLK	2	49	-0.39181	37.3478	8173.74	8211.09	K	tryptic	3.91202	-0.0132976	-3.91202
PL-Lab-Techrep3	DVANILK	2	43	1.61544	19320.3	4296.25	23616.5	R	tryptic	-1.50341	-0.671079	0.832334
PL-Lab-Techrep1	DVDAVMSEGLGMR	2	62	-3.71076	756.643	4615.71	5372.36	K	tryptic	1.80833	-0.0132976	-1.82163
PL-Lab-Techrep2	DVDAVMSEGLGMR	2	49	-3.846	8884.71	7683.68	16568.4	K	tryptic	-0.145233	-0.571633	-0.4264
PL-Lab-Techrep3	DVDAVMSEGLGMR	2	106	1.99446	235898	104675	340573	K	tryptic	-0.812543	-0.671079	0.141464
PL-Scale-Techrep2	DVDAVMSEGLGMR	2	60	0.393508	19046.1	20366.6	39412.8	K	tryptic	0.0670327	-0.142256	-0.209289
PL-Lab-Techrep3	DVDEIVLVGGSTR	2	42	0.976933	529472	69266.5	598739	K	tryptic	-2.03392	-0.671079	1.36284
PL-Scale-Techrep2	DVFIYNRPNEESM	2	68	-2.33302	357098	581333	938431	K	partially tryptic	0.487312	-0.142256	-0.629569
PL-Scale-Techrep2	DVFIYNRPNEESM	2	68	-2.33302	357098	581333	938431	K	partially tryptic	0.487312	-0.142256	-0.629569
PL-Scale-Techrep3	DVFIYNRPNEESM	2	69	-0.74566	30900.9	84604.1	115505	K	partially tryptic	1.0072	0.0557761	-0.951422
PL-Lab-Techrep3	DVFIYNRPNEESMN	2	66	0.532371	82722.6	122654	205377	K	partially tryptic	0.393874	-0.671079	-1.06495
PL-Lab-Techrep3	DVFIYNRPNEESMN	2	66	0.532371	82722.6	122654	205377	K	partially tryptic	0.393874	-0.671079	-1.06495
PL-Lab-Techrep2	DVFIYNRPNEESMN	2	51	-1.36266	1755.67	11023.5	12779.1	K	partially tryptic	1.83717	-0.571633	-2.40881
PL-Scale-Techrep1	DVFIYNRPNEESMN	2	72	2.22509	457695	408039	865734	K	partially tryptic	-0.114841	-0.629149	-0.514308
PL-Scale-Techrep1	DVFIYNRPNEESMN	2	72	2.22509	457695	408039	865734	K	partially tryptic	-0.114841	-0.629149	-0.514308
PL-Lab-Techrep3	DVFIYNRPNEESMNY	2	114	0.230544	1.72962e+07	1.61984e+07	3.34947e+07	K	partially tryptic	-0.0655739	-0.671079	-0.605505
PL-Lab-Techrep2	DVFIYNRPNEESMNY	2	96	-0.969783	530687	1.65025e+06	2.18094e+06	K	partially tryptic	1.13451	-0.571633	-1.70614
PL-Lab-Techrep3	DVFIYNRPNEESMNY	2	114	0.230544	1.72962e+07	1.61984e+07	3.34947e+07	K	partially tryptic	-0.0655739	-0.671079	-0.605505
PL-Lab-Techrep2	DVFIYNRPNEESMNY	2	96	-0.969783	530687	1.65025e+06	2.18094e+06	K	partially tryptic	1.13451	-0.571633	-1.70614
PL-Scale-Techrep2	DVFIYNRPNEESMNY	2	114	0.0800773	5.64596e+07	5.36733e+07	110132910	K	partially tryptic	-0.0506102	-0.142256	-0.0916462
PL-Scale-Techrep3	DVFIYNRPNEESMNY	2	101	-1.61524	3.86212e+06	3.34826e+06	7.21038e+06	K	partially tryptic	-0.142777	0.0557761	0.198553
PL-Scale-Techrep2	DVFIYNRPNEESMNY	2	114	0.0800773	5.64596e+07	5.36733e+07	110132910	K	partially tryptic	-0.0506102	-0.142256	-0.0916462
PL-Scale-Techrep3	DVFIYNRPNEESMNY	2	101	-1.61524	3.86212e+06	3.34826e+06	7.21038e+06	K	partially tryptic	-0.142777	0.0557761	0.198553
PL-Lab-Techrep3	DVLVFHQGQPTND	2	51	0.328341	594911	35561.3	630473	K	partially tryptic	-2.81716	-0.671079	2.14608
PL-Lab-Techrep3	DVLVFHQGQPTND	2	51	0.328341	594911	35561.3	630473	K	partially tryptic	-2.81716	-0.671079	2.14608
PL-Lab-Techrep2	DVLVFHQGQPTNDITQ	2	99	-2.13005	1.04379e+07	1.39883e+07	2.44262e+07	K	partially tryptic	0.292777	-0.571633	-0.864409
PL-Lab-Techrep1	DVLVFHQGQPTNDITQ	2	86	-0.502659	1.11466e+06	837885	1.95254e+06	K	partially tryptic	-0.28542	-0.0132976	0.272123
PL-Lab-Techrep2	DVLVFHQGQPTNDITQ	2	99	-2.13005	1.04379e+07	1.39883e+07	2.44262e+07	K	partially tryptic	0.292777	-0.571633	-0.864409
PL-Lab-Techrep1	DVLVFHQGQPTNDITQ	2	86	-0.502659	1.11466e+06	837885	1.95254e+06	K	partially tryptic	-0.28542	-0.0132976	0.272123
PL-Scale-Techrep1	DVLVFHQGQPTNDITQ	2	86	-0.378035	5.04342e+06	5.23662e+06	1.028e+07	K	partially tryptic	0.0375904	-0.629149	-0.66674
PL-Scale-Techrep1	DVLVFHQGQPTNDITQ	2	86	-0.378035	5.04342e+06	5.23662e+06	1.028e+07	K	partially tryptic	0.0375904	-0.629149	-0.66674
PL-Lab-Techrep2	DVMPDVNAVLNHMK	3	53	0.737995	31008.5	28748.8	59757.3	K	tryptic	-0.0756641	-0.571633	-0.495968
PL-Scale-Techrep3	DVMPDVNAVLNHMK	3	47	0.830033	32439.2	35109.2	67548.5	K	tryptic	0.0790951	0.0557761	-0.023319
PL-Lab-Techrep1	DVNAAIATIK	2	73	1.10225	15539.5	54693.6	70233.1	K	tryptic	1.25836	-0.0132976	-1.27166
PL-Lab-Techrep3	DVNAAIATIK	2	84	0.756533	574854	213216	788070	K	tryptic	-0.991809	-0.671079	0.320729
PL-Scale-Techrep2	DVNAAIATIK	2	82	0.63715	89855.9	58461.5	148317	K	tryptic	-0.429839	-0.142256	0.287583
PL-Lab-Techrep1	DVNFELIK	2	58	1.51118	19865.9	20360.2	40226.1	R	tryptic	0.0245749	-0.0132976	-0.0378725
PL-Lab-Techrep3	DVNFELIK	2	53	1.09433	24371.6	4873.19	29244.8	R	tryptic	-1.60967	-0.671079	0.93859
PL-Lab-Techrep3	DVSNCVLFALQTPDNVLIK	3	64	1.05984	6.03917e+07	1.26109e+07	7.30026e+07	K	tryptic	-1.56629	-0.671079	0.895208
PL-Lab-Techrep1	DVSNCVLFALQTPDNVLIK	2	107	0.846546	356234	98803.8	455038	K	tryptic	-1.28245	-0.0132976	1.26915
PL-Scale-Techrep1	DVSNCVLFALQTPDNVLIK	3	49	-2.01029	2.23684e+07	1.84175e+07	4.07859e+07	K	tryptic	-0.194348	-0.629149	-0.434801
PL-Lab-Techrep1	DVTFTNYIK	2	68	1.54855	19820.7	31019.8	50840.6	R	tryptic	0.447899	-0.0132976	-0.461197
PL-Lab-Techrep3	DVTFTNYIK	2	60	0.427154	6287.43	55661.8	61949.2	R	tryptic	2.18074	-0.671079	-2.85182
PL-Scale-Techrep1	DVTFTNYIK	2	58	0.358142	339035	287554	626589	R	tryptic	-0.164693	-0.629149	-0.464456
PL-Scale-Techrep3	DVTFTNYIK	2	66	-2.67216	50964	144273	195237	R	tryptic	1.04059	0.0557761	-0.984811
PL-Lab-Techrep3	DVVELTDETFSHELER	3	77	1.57443	83963.5	14242.3	98205.8	K	tryptic	-1.77417	-0.671079	1.10309
PL-Lab-Techrep2	DVVSVSESR	2	62	1.04529	15766.3	162496	178262	K	tryptic	2.33278	-0.571633	-2.90441
PL-Lab-Techrep2	DVVSVSESR	2	62	1.04529	15766.3	162496	178262	K	tryptic	2.33278	-0.571633	-2.90441
PL-Lab-Techrep3	DVVSVSESR	2	59	0.386118	2979.61	10744.8	13724.4	K	tryptic	1.28263	-0.671079	-1.95371
PL-Lab-Techrep1	DVVSVSESR	2	58	3.33606	2515.51	991.563	3507.07	K	tryptic	-0.930947	-0.0132976	0.917649
PL-Scale-Techrep2	DVVSVSESR	2	34	0.444811	57120.6	23632.7	80753.3	K	tryptic	-0.882532	-0.142256	0.740275
PL-Scale-Techrep1	DVVSVSESR	2	62	-0.583203	10549.4	14265.3	24814.8	K	tryptic	0.301763	-0.629149	-0.930913
PL-Lab-Techrep2	DVYGYVLDETSAEGSDFVDHLVK	3	106	1.04512	5.0893e+07	4.38808e+07	9.47739e+07	K	tryptic	-0.148248	-0.571633	-0.423384
PL-Lab-Techrep1	DVYGYVLDETSAEGSDFVDHLVK	3	114	2.58444	487260	8.55979e+06	9.04705e+06	K	tryptic	2.86603	-0.0132976	-2.87933
PL-Lab-Techrep3	DVYGYVLDETSAEGSDFVDHLVK	3	58	-1.37203	3.53094e+06	3.29451e+06	6.82546e+06	K	tryptic	-0.0693067	-0.671079	-0.601773
PL-Scale-Techrep1	DVYGYVLDETSAEGSDFVDHLVK	3	98	-0.399184	2.09911e+08	1.56101e+08	366011538	K	tryptic	-0.296183	-0.629149	-0.332966
PL-Scale-Techrep2	DVYGYVLDETSAEGSDFVDHLVK	3	108	1.82361	1.18687e+08	4.27173e+07	1.61404e+08	K	tryptic	-1.02189	-0.142256	0.879629
PL-Scale-Techrep3	DVYGYVLDETSAEGSDFVDHLVK	3	56	-1.06121	1.3038e+06	1.29295e+06	2.59675e+06	K	tryptic	-0.00835753	0.0557761	0.0641336
PL-Scale-Techrep1	DVYGYVLDETSAEGSDFVDHLVK	3	98	-0.399184	2.09911e+08	1.56101e+08	366011538	K	tryptic	-0.296183	-0.629149	-0.332966
PL-Scale-Techrep2	DVYGYVLDETSAEGSDFVDHLVK	3	108	1.82361	1.18687e+08	4.27173e+07	1.61404e+08	K	tryptic	-1.02189	-0.142256	0.879629
PL-Scale-Techrep3	DVYGYVLDETSAEGSDFVDHLVK	3	56	-1.06121	1.3038e+06	1.29295e+06	2.59675e+06	K	tryptic	-0.00835753	0.0557761	0.0641336
PL-Lab-Techrep2	DYEEVGMDSAEGEGEGAEEY	2	81	-2.28201	18950.7	21467.5	40418.2	K	partially tryptic	0.124698	-0.571633	-0.696331
PL-Lab-Techrep3	DYEEVGMDSAEGEGEGAEEY	2	50	1.76148	25717.4	11625.9	37343.4	K	partially tryptic	-0.793933	-0.671079	0.122854
PL-Lab-Techrep1	DYEEVGMDSAEGEGEGAEEY	2	98	4.31467	47607.7	18908.6	66516.3	K	partially tryptic	-0.923378	-0.0132976	0.910081
PL-Lab-Techrep2	DYFGAHTYELLGQEGK	3	67	2.38151	152440	142392	294832	R	tryptic	-0.0681823	-0.571633	-0.50345
PL-Lab-Techrep3	DYFGAHTYELLGQEGK	3	59	2.18781	11516.2	3365.01	14881.2	R	tryptic	-1.23033	-0.671079	0.559247
PL-Scale-Techrep1	DYFGAHTYELLGQEGK	3	61	1.02368	45573.1	26158.5	71731.6	R	tryptic	-0.555142	-0.629149	-0.0740077
PL-Lab-Techrep1	DYGVLDEESGVPFR	2	83	0.629704	18925.1	88158	107083	R	tryptic	1.53864	-0.0132976	-1.55194
PL-Lab-Techrep3	DYGVLDEESGVPFR	2	108	0.0643373	9.827e+06	5.63058e+06	1.54576e+07	R	tryptic	-0.55692	-0.671079	-0.114159
PL-Lab-Techrep2	DYGVLDEESGVPFR	2	115	-2.27304	248763	74844.7	323608	R	tryptic	-1.20109	-0.571633	0.629454
PL-Scale-Techrep3	DYGVLDEESGVPFR	2	94	-2.23407	605019	521267	1.12629e+06	R	tryptic	-0.148998	0.0557761	0.204774
PL-Scale-Techrep1	DYGVLDEESGVPFR	2	100	2.00938	3.78958e+06	2.11944e+06	5.90902e+06	R	tryptic	-0.581102	-0.629149	-0.048047
PL-Scale-Techrep2	DYGVLDEESGVPFR	2	95	0.593187	118603	135550	254153	R	tryptic	0.133558	-0.142256	-0.275815
PL-Lab-Techrep1	DYISVSFIPYGK	2	39	3.35829	173.769	1083.36	1257.13	K	tryptic	1.83009	-0.0132976	-1.84339
PL-Lab-Techrep3	DYISVSFIPYGK	2	33	-1.02938	397050	152059	549109	K	tryptic	-0.959797	-0.671079	0.288718
PL-Lab-Techrep2	DYISVSFIPYGK	2	68	0.993821	167086	32903.2	199990	K	tryptic	-1.62494	-0.571633	1.05331
PL-Lab-Techrep3	DYQTFLK	2	39	-0.942887	4.42458e+06	3.653e+06	8.07758e+06	K	tryptic	-0.191629	-0.671079	-0.479451
PL-Lab-Techrep2	DYQTFLK	2	40	-0.630452	3.47748e+06	4.34582e+06	7.8233e+06	K	tryptic	0.222907	-0.571633	-0.794539
PL-Lab-Techrep3	DYQTFLK	2	39	-0.942887	4.42458e+06	3.653e+06	8.07758e+06	K	tryptic	-0.191629	-0.671079	-0.479451
PL-Lab-Techrep2	DYQTFLK	2	40	-0.630452	3.47748e+06	4.34582e+06	7.8233e+06	K	tryptic	0.222907	-0.571633	-0.794539
PL-Lab-Techrep1	DYQTFLK	2	44	2.20628	54809.4	47086.6	101896	K	tryptic	-0.151874	-0.0132976	0.138577
PL-Scale-Techrep3	DYQTFLK	2	40	-2.28931	3.74903e+07	3.71053e+07	7.45956e+07	K	tryptic	-0.0103212	0.0557761	0.0660973
PL-Scale-Techrep3	DYQTFLK	2	40	-2.28931	3.74903e+07	3.71053e+07	7.45956e+07	K	tryptic	-0.0103212	0.0557761	0.0660973
PL-Scale-Techrep3	DYTASDLDVEHR	3	58	-1.00304	2128.13	1012.79	3140.92	R	tryptic	-0.742531	0.0557761	0.798307
PL-Lab-Techrep1	EAAATAPVAYAAPVTK	2	36	1.5755	828.375	1785.69	2614.06	K	tryptic	0.768093	-0.0132976	-0.781391
PL-Lab-Techrep3	EAAENSLVAYK	2	77	-0.325267	13355.8	6370.13	19725.9	K	tryptic	-0.740333	-0.671079	0.0692532
PL-Lab-Techrep2	EAAENSLVAYK	2	79	1.15734	13803.6	4653.49	18457.1	K	tryptic	-1.08731	-0.571633	0.515676
PL-Lab-Techrep1	EAAENSLVAYK	2	56	1.78046	9464.62	5393.35	14858	K	tryptic	-0.562394	-0.0132976	0.549096
PL-Lab-Techrep1	EAALFILELIQDK	2	77	-2.67938	2634.81	3552.25	6187.06	K	tryptic	0.29877	-0.0132976	-0.312068
PL-Lab-Techrep1	EAATILTLPSR	2	100	-0.490373	2.79104e+06	2.44338e+06	5.23442e+06	K	tryptic	-0.133032	-0.0132976	0.119734
PL-Lab-Techrep2	EAATILTLPSR	2	109	-2.62008	251796	244507	496303	K	tryptic	-0.0293733	-0.571633	-0.542259
PL-Lab-Techrep3	EAATILTLPSR	2	96	-1.65497	158797	218544	377341	K	tryptic	0.319366	-0.671079	-0.990445
PL-Scale-Techrep1	EAATILTLPSR	2	91	1.67009	1.49283e+07	1.34411e+07	2.83694e+07	K	tryptic	-0.104939	-0.629149	-0.52421
PL-Scale-Techrep3	EAATILTLPSR	2	92	0.33358	4.65018e+06	5.74309e+06	1.03933e+07	K	tryptic	0.21109	0.0557761	-0.155314
PL-Scale-Techrep1	EAATILTLPSR	2	91	1.67009	1.49283e+07	1.34411e+07	2.83694e+07	K	tryptic	-0.104939	-0.629149	-0.52421
PL-Scale-Techrep3	EAATILTLPSR	2	92	0.33358	4.65018e+06	5.74309e+06	1.03933e+07	K	tryptic	0.21109	0.0557761	-0.155314
PL-Lab-Techrep3	EADVIFVIEQQIPNDK	2	97	-1.3356	7.03023e+07	9.66368e+07	1.66939e+08	K	tryptic	0.318155	-0.671079	-0.989235
PL-Lab-Techrep2	EADVIFVIEQQIPNDK	3	53	-2.16498	2.01853e+07	2.40493e+07	4.42346e+07	K	tryptic	0.17515	-0.571633	-0.746782
PL-Lab-Techrep1	EADVIFVIEQQIPNDK	2	88	2.23481	200362	2.4341e+06	2.63446e+06	K	tryptic	2.4972	-0.0132976	-2.5105
PL-Scale-Techrep2	EADVIFVIEQQIPNDK	3	53	-3.15056	1.67606e+08	1.94232e+08	3.61839e+08	K	tryptic	0.147436	-0.142256	-0.289692
PL-Scale-Techrep2	EADVIFVIEQQIPNDK	3	53	-3.15056	1.67606e+08	1.94232e+08	3.61839e+08	K	tryptic	0.147436	-0.142256	-0.289692
PL-Scale-Techrep1	EADVIFVIEQQIPNDK	2	38	-1.49685	1.40436e+06	781846	2.18621e+06	K	tryptic	-0.58568	-0.629149	-0.043469
PL-Lab-Techrep3	EADVVAVDPEDMYLAVK	2	121	0.684754	1.53621e+06	1.58241e+06	3.11862e+06	K	tryptic	0.0296328	-0.671079	-0.700712
PL-Lab-Techrep2	EADVVAVDPEDMYLAVK	2	124	0.859003	2.34375e+06	730845	3.0746e+06	K	tryptic	-1.16531	-0.571633	0.593674
PL-Lab-Techrep1	EADVVAVDPEDMYLAVK	2	105	0.5173	112301	55676.2	167977	K	tryptic	-0.701627	-0.0132976	0.688329
PL-Scale-Techrep2	EADVVAVDPEDMYLAVK	2	102	-0.599568	799470	286442	1.08591e+06	K	tryptic	-1.02641	-0.142256	0.884156
PL-Scale-Techrep3	EADVVAVDPEDMYLAVK	2	102	-1.04277	97141	58762.9	155904	K	tryptic	-0.502653	0.0557761	0.558429
PL-Scale-Techrep1	EADVVAVDPEDMYLAVK	2	124	4.19603	2.05737e+06	1.84472e+06	3.90209e+06	K	tryptic	-0.109101	-0.629149	-0.520048
PL-Lab-Techrep1	EAFSLFDK	2	32	0.752578	496.819	2964.84	3461.66	K	tryptic	1.78635	-0.0132976	-1.79965
PL-Lab-Techrep3	EAFSLFDK	2	49	-1.30295	5799.27	3326.78	9126.04	K	tryptic	-0.555727	-0.671079	-0.115352
PL-Lab-Techrep2	EAFSLFDK	2	38	-1.83709	3409.75	1978.55	5388.3	K	tryptic	-0.544277	-0.571633	-0.0273552
PL-Lab-Techrep1	EALNLIIDSIK	2	92	1.96276	7087.97	76745.1	83833.1	K	tryptic	2.38209	-0.0132976	-2.39539
PL-Lab-Techrep2	EALNLIIDSIK	2	82	-0.797305	14128.8	10292.2	24421	K	tryptic	-0.316831	-0.571633	-0.254802
PL-Lab-Techrep3	EALNLIIDSIK	2	93	-1.70652	6.63666e+06	1.76362e+06	8.40028e+06	K	tryptic	-1.32524	-0.671079	0.654159
PL-Scale-Techrep1	EALNLIIDSIK	2	44	-0.377685	96870.3	28791	125661	K	tryptic	-1.21331	-0.629149	0.584162
PL-Scale-Techrep2	EALNLIIDSIK	2	89	0.446893	2.08878e+06	1.45257e+06	3.54135e+06	K	tryptic	-0.363248	-0.142256	0.220992
PL-Scale-Techrep3	EALNLIIDSIK	2	87	-1.89807	3.99897e+07	4.35854e+07	8.35751e+07	K	tryptic	0.0860994	0.0557761	-0.0303233
PL-Lab-Techrep1	EALPHVPIFDR	3	40	-1.92513	990646	61019370	6.201e+07	K	tryptic	3.91202	-0.0132976	-3.91202
PL-Lab-Techrep3	EALPHVPIFDR	3	44	1.44531	372909	203648	576557	K	tryptic	-0.60494	-0.671079	-0.0661398
PL-Scale-Techrep1	EALPHVPIFDR	2	46	-3.42196	597574	471333	1.06891e+06	K	tryptic	-0.237313	-0.629149	-0.391836
PL-Scale-Techrep2	EALPHVPIFDR	3	36	-1.09587	4209.41	40864.7	45074.1	K	tryptic	2.27294	-0.142256	-2.4152
PL-Scale-Techrep3	EALPHVPIFDR	3	44	1.36531	48751.2	803518	852269	K	tryptic	2.80227	0.0557761	-2.74649
PL-Lab-Techrep1	EALQLLLELAK	2	100	0.722739	38623.2	47587.1	86210.3	K	tryptic	0.20871	-0.0132976	-0.222008
PL-Scale-Techrep1	EAMGVLQHHDAVSGTEK	4	28	-0.655462	9795.16	5495.39	15290.6	R	tryptic	-0.577979	-0.629149	-0.0511708
PL-Scale-Techrep3	EAMGVLQHHDAVSGTEK	4	40	0.463788	5275.91	24112.9	29388.8	R	tryptic	1.51959	0.0557761	-1.46382
PL-Lab-Techrep1	EAVNEFMQLLK	2	111	-0.539821	3.60059e+06	4.14205e+07	4.50211e+07	K	tryptic	2.44268	-0.0132976	-2.45598
PL-Lab-Techrep1	EAVNEFMQLLK	2	111	-0.539821	3.60059e+06	4.14205e+07	4.50211e+07	K	tryptic	2.44268	-0.0132976	-2.45598
PL-Lab-Techrep1	EAVNEFMQLLK	2	111	-0.539821	3.60059e+06	4.14205e+07	4.50211e+07	K	tryptic	2.44268	-0.0132976	-2.45598
PL-Scale-Techrep1	EAVNEFMQLLK	2	104	1.33546	191401949	194326914	385728863	K	tryptic	0.0151662	-0.629149	-0.644316
PL-Scale-Techrep3	EAVNEFMQLLK	2	104	-1.16911	7.17181e+06	5.98859e+06	1.31604e+07	K	tryptic	-0.180302	0.0557761	0.236078
PL-Scale-Techrep2	EAVNEFMQLLK	2	111	-0.738857	214011	150355	364366	K	tryptic	-0.353026	-0.142256	0.21077
PL-Scale-Techrep1	EAVNEFMQLLK	2	104	1.33546	191401949	194326914	385728863	K	tryptic	0.0151662	-0.629149	-0.644316
PL-Scale-Techrep3	EAVNEFMQLLK	2	104	-1.16911	7.17181e+06	5.98859e+06	1.31604e+07	K	tryptic	-0.180302	0.0557761	0.236078
PL-Scale-Techrep2	EAVNEFMQLLK	2	111	-0.738857	214011	150355	364366	K	tryptic	-0.353026	-0.142256	0.21077
PL-Lab-Techrep3	EAYPGDVFYLHSR	3	83	2.69881	27901.5	1502.2	29403.7	R	tryptic	-2.92175	-0.671079	2.25067
PL-Lab-Techrep1	ECIEEDILHSTLR	3	78	0.565928	141884	25024.1	166908	K	tryptic	-1.73517	-0.0132976	1.72187
PL-Lab-Techrep1	ECIEEDILHSTLR	3	78	0.565928	141884	25024.1	166908	K	tryptic	-1.73517	-0.0132976	1.72187
PL-Lab-Techrep1	ECIEEDILHSTLRK	4	42	-0.29246	94477.8	16920.6	111398	K	tryptic	-1.71983	-0.0132976	1.70653
PL-Lab-Techrep1	ECIEEDILHSTLRK	4	42	-0.29246	94477.8	16920.6	111398	K	tryptic	-1.71983	-0.0132976	1.70653
PL-Lab-Techrep3	ECIEEDILHSTLRK	4	37	1.62433	53935.5	31815.9	85751.4	K	tryptic	-0.527824	-0.671079	-0.143256
PL-Lab-Techrep2	ECIEEDILHSTLRK	3	36	-1.93479	2036.43	6987.41	9023.84	K	tryptic	1.23291	-0.571633	-1.80455
PL-Scale-Techrep3	ECIEEDILHSTLRK	4	49	2.02763	46346.6	14903.3	61249.9	K	tryptic	-1.13457	0.0557761	1.19034
PL-Scale-Techrep2	ECIEEDILHSTLRK	4	47	-1.50168	5593.06	2742.91	8335.97	K	tryptic	-0.712506	-0.142256	0.57025
PL-Lab-Techrep3	EDERGLPFTFR	3	34	0.235694	20567.2	571.031	21138.3	K	tryptic	-3.58401	-0.671079	2.91293
PL-Scale-Techrep3	EDERGLPFTFR	3	32	2.94633	14663.8	142.472	14806.3	K	tryptic	-3.91202	0.0557761	3.91202
PL-Lab-Techrep2	EDFNNLLK	2	49	0.338615	2321.83	15498	17819.8	K	tryptic	1.89835	-0.571633	-2.46999
PL-Lab-Techrep3	EDFNNLLK	2	67	1.32973	406733	87003.5	493737	K	tryptic	-1.54221	-0.671079	0.871131
PL-Scale-Techrep1	EDFNNLLK	2	53	1.88104	233280	192288	425568	K	tryptic	-0.193244	-0.629149	-0.435906
PL-Scale-Techrep3	EDFNNLLK	2	45	-0.158222	2050.05	28463.1	30513.1	K	tryptic	2.63075	0.0557761	-2.57497
PL-Scale-Techrep2	EDFNNLLK	2	63	-0.571378	571.964	10292.7	10864.7	K	tryptic	2.89011	-0.142256	-3.03237
PL-Lab-Techrep1	EDFNTLLK	2	42	-0.505379	17573.9	53272.9	70846.9	K	tryptic	1.10901	-0.0132976	-1.12231
PL-Lab-Techrep3	EDFNTLLK	2	67	0.0242574	172055	92894.9	264950	K	tryptic	-0.616348	-0.671079	-0.0547317
PL-Lab-Techrep2	EDFNTLLK	2	42	-0.536047	330932	170621	501553	K	tryptic	-0.662469	-0.571633	0.0908369
PL-Scale-Techrep3	EDFNTLLK	2	44	-1.84159	148664	100164	248828	K	tryptic	-0.394879	0.0557761	0.450655
PL-Lab-Techrep3	EDLSLATTFHAVSK	3	61	0.180008	3390.19	35.1288	3425.32	K	tryptic	-3.91202	-0.671079	3.24094
PL-Scale-Techrep3	EDPGVLSVTK	2	30	-1.54251	1392.5	1466.19	2858.69	K	tryptic	0.0515697	0.0557761	0.00420637
PL-Lab-Techrep3	EDQTEYLEESK	2	73	0.375726	410.006	1227.98	1637.99	K	tryptic	1.09695	-0.671079	-1.76803
PL-Lab-Techrep2	EDQTEYLEESK	2	71	-1.46559	3243.13	3036.67	6279.79	K	tryptic	-0.0657768	-0.571633	-0.505856
PL-Scale-Techrep1	EDQTEYLEESK	2	41	-0.228637	12273.5	3929.94	16203.4	K	tryptic	-1.13882	-0.629149	0.509666
PL-Scale-Techrep3	EDQTEYLEESK	2	49	-2.07142	2440.43	3042.16	5482.59	K	tryptic	0.220394	0.0557761	-0.164618
PL-Lab-Techrep2	EDSLLLR	2	43	-2.16071	1151.58	40908.7	42060.3	K	tryptic	3.57021	-0.571633	-3.91202
PL-Lab-Techrep1	EDSLLLR	2	50	0.264072	1255.43	4640.41	5895.84	K	tryptic	1.30732	-0.0132976	-1.32062
PL-Scale-Techrep3	EDSLLLR	2	55	-2.55712	2530.06	26090.2	28620.2	K	tryptic	2.33331	0.0557761	-2.27754
PL-Scale-Techrep1	EDSLLLR	2	44	2.04202	7685.52	48651.2	56336.8	K	tryptic	1.84534	-0.629149	-2.47449
PL-Scale-Techrep3	EDWGIK	2	29	-0.902125	2273.06	2210.4	4483.45	K	tryptic	-0.0279539	0.0557761	0.08373
PL-Scale-Techrep1	EDWGIK	2	31	-2.29528	20880.3	17822.6	38702.9	K	tryptic	-0.158336	-0.629149	-0.470814
PL-Lab-Techrep3	EEESFNVYR	2	31	-1.65282	6902.19	3635.8	10538	K	tryptic	-0.641009	-0.671079	-0.0300705
PL-Lab-Techrep2	EEESFNVYR	2	40	-1.03726	6162.36	2014.75	8177.11	K	tryptic	-1.11797	-0.571633	0.546333
PL-Lab-Techrep3	EEIFGPVQQILK	2	60	1.77491	98746	775.541	99521.5	K	tryptic	-3.91202	-0.671079	3.24094
PL-Lab-Techrep1	EEIFGPVQSILK	2	56	1.17255	18819.6	124182	143002	K	tryptic	1.88685	-0.0132976	-1.90015
PL-Lab-Techrep2	EEIFGPVQSILK	2	47	2.05378	163069	184333	347402	K	tryptic	0.122569	-0.571633	-0.694201
PL-Lab-Techrep3	EEIFGPVQSILK	2	55	2.53417	332333	168751	501084	K	tryptic	-0.677714	-0.671079	0.00663509
PL-Scale-Techrep2	EEIFGPVQSILK	2	61	1.0807	262141	191089	453231	K	tryptic	-0.316144	-0.142256	0.173888
PL-Scale-Techrep3	EEIFGPVQSILK	2	65	1.58488	436600	450001	886600	K	tryptic	0.0302326	0.0557761	0.0255435
PL-Scale-Techrep1	EEIHPGDLK	3	33	-3.76221	6945.82	1974.27	8920.09	K	tryptic	-1.25794	-0.629149	0.628793
PL-Scale-Techrep3	EEIHPGDLK	3	31	0.448587	374.805	310.89	685.695	K	tryptic	-0.186966	0.0557761	0.242742
PL-Scale-Techrep3	EEINHLPQFLR	3	29	2.10906	17960.8	38619.3	56580.1	K	tryptic	0.765559	0.0557761	-0.709783
PL-Lab-Techrep1	EEMYDVILK	2	47	-2.56663	14621.1	13853.8	28475	K	tryptic	-0.0539087	-0.0132976	0.040611
PL-Lab-Techrep3	EEPHAPYRYEAVAVIHK	4	32	1.08235	44798.2	168329	213127	K	tryptic	1.32375	-0.671079	-1.99483
PL-Lab-Techrep1	EEPHAPYRYEAVAVIHK	3	31	1.42192	142715	49687	192402	K	tryptic	-1.05511	-0.0132976	1.04181
PL-Scale-Techrep3	EEPHAPYRYEAVAVIHK	3	30	1.5033	131829	77938.5	209767	K	tryptic	-0.525583	0.0557761	0.58136
PL-Lab-Techrep3	EFDEFLK	2	52	-0.369622	159542	157595	317137	K	tryptic	-0.0122831	-0.671079	-0.658796
PL-Lab-Techrep2	EFDEFLK	2	56	-1.66608	47928.3	19297.9	67226.2	K	tryptic	-0.909708	-0.571633	0.338076
PL-Scale-Techrep2	EFDEFLK	2	50	-2.06784	115035	72635.4	187670	K	tryptic	-0.459783	-0.142256	0.317526
PL-Scale-Techrep3	EFDEFLK	2	56	-0.278699	22684.5	19757.4	42441.9	K	tryptic	-0.138151	0.0557761	0.193927
PL-Scale-Techrep1	EFDEFLK	2	32	1.08722	111421	97550.8	208971	K	tryptic	-0.132939	-0.629149	-0.496211
PL-Scale-Techrep3	EFLLPK	2	40	1.674	11982.2	8170.28	20152.5	R	tryptic	-0.382921	0.0557761	0.438697
PL-Scale-Techrep2	EFLLPK	2	40	-1.68304	7106.83	5443.56	12550.4	R	tryptic	-0.266622	-0.142256	0.124366
PL-Scale-Techrep1	EFLLPK	2	34	-3.66573	15674.5	7550.5	23225	R	tryptic	-0.730424	-0.629149	0.101274
PL-Lab-Techrep3	EFMQLLK	2	50	-0.0890497	18136.8	62044.1	80180.8	N	tryptic	1.2299	-0.671079	-1.90098
PL-Lab-Techrep2	EFNEELDVK	2	57	-0.469135	16901.8	7093.79	23995.5	K	tryptic	-0.868198	-0.571633	0.296565
PL-Lab-Techrep3	EFNEELDVK	2	81	-0.448683	41051.6	4085.63	45137.2	K	tryptic	-2.30735	-0.671079	1.63627
PL-Scale-Techrep3	EFNEELDVK	2	37	-0.955371	9760.46	4262.37	14022.8	K	tryptic	-0.828514	0.0557761	0.88429
PL-Lab-Techrep3	EFNFGTELSAK	2	84	-2.25414	337544	302802	640346	K	tryptic	-0.108616	-0.671079	-0.562463
PL-Lab-Techrep1	EFNFGTELSAK	2	84	-0.506232	22117.4	124648	146765	K	tryptic	1.72913	-0.0132976	-1.74242
PL-Scale-Techrep2	EFNFGTELSAK	2	82	-0.802434	1.55359e+07	1.75192e+07	3.30551e+07	K	tryptic	0.120138	-0.142256	-0.262394
PL-Scale-Techrep2	EFNFGTELSAK	2	82	-0.802434	1.55359e+07	1.75192e+07	3.30551e+07	K	tryptic	0.120138	-0.142256	-0.262394
PL-Scale-Techrep3	EFNFGTELSAK	2	84	-0.907365	269724	247198	516922	K	tryptic	-0.0872109	0.0557761	0.142987
PL-Lab-Techrep2	EFNNVAESYFTNQR	3	48	-0.253549	4954.69	1654.12	6608.81	K	tryptic	-1.09707	-0.571633	0.525434
PL-Lab-Techrep3	EFRDQGLTDNR	3	33	0.267203	716.443	294.053	1010.5	K	tryptic	-0.890539	-0.671079	0.21946
PL-Lab-Techrep3	EFVVTK	2	44	-0.693936	177190	619002	796192	K	tryptic	1.25089	-0.671079	-1.92197
PL-Lab-Techrep3	EFVVTK	2	44	-0.693936	177190	619002	796192	K	tryptic	1.25089	-0.671079	-1.92197
PL-Lab-Techrep2	EFVVTK	2	43	0.110152	2916.05	69476.3	72392.3	K	tryptic	3.17076	-0.571633	-3.74239
PL-Scale-Techrep3	EFVVTK	2	43	-0.22184	445091	270278	715369	K	tryptic	-0.498826	0.0557761	0.554602
PL-Scale-Techrep1	EFVVTK	2	45	-2.63858	358009	312009	670018	K	tryptic	-0.137527	-0.629149	-0.491623
PL-Scale-Techrep3	EFVVTK	2	43	-0.22184	445091	270278	715369	K	tryptic	-0.498826	0.0557761	0.554602
PL-Scale-Techrep1	EFVVTK	2	45	-2.63858	358009	312009	670018	K	tryptic	-0.137527	-0.629149	-0.491623
PL-Lab-Techrep2	EGANPGFHEAVGDVIALSASTPSHLK	4	53	1.17453	29369.4	6433.13	35802.5	K	tryptic	-1.51849	-0.571633	0.946859
PL-Lab-Techrep2	EGDSLIVNK	2	80	0.841415	280905	363680	644586	K	tryptic	0.258259	-0.571633	-0.829891
PL-Lab-Techrep3	EGDSLIVNK	2	76	-0.754085	27512.6	121166	148679	K	tryptic	1.48252	-0.671079	-2.1536
PL-Lab-Techrep1	EGDSLIVNK	2	75	0.840223	7573.81	2874.57	10448.4	K	tryptic	-0.968795	-0.0132976	0.955497
PL-Scale-Techrep1	EGDSLIVNK	2	84	0.42314	205917	53990.7	259907	K	tryptic	-1.33866	-0.629149	0.70951
PL-Scale-Techrep3	EGDSLIVNK	2	70	0.0826694	59392.2	82360.7	141753	K	tryptic	0.326946	0.0557761	-0.27117
PL-Scale-Techrep2	EGDSLIVNK	2	55	-0.564328	18004.1	11811.7	29815.8	K	tryptic	-0.421515	-0.142256	0.279259
PL-Lab-Techrep3	EGDYPAPIYESYGR	2	101	1.64442	613615	1.56621e+06	2.17982e+06	R	tryptic	0.937043	-0.671079	-1.60812
PL-Lab-Techrep2	EGDYPAPIYESYGR	2	103	-1.33909	215485	57611.8	273097	R	tryptic	-1.31917	-0.571633	0.747533
PL-Scale-Techrep2	EGDYPAPIYESYGR	2	105	-0.412682	1.48573e+06	1.4862e+06	2.97193e+06	R	tryptic	0.000314352	-0.142256	-0.142571
PL-Scale-Techrep1	EGDYPAPIYESYGR	2	116	2.50134	5.02257e+06	3.89561e+06	8.91817e+06	R	tryptic	-0.254091	-0.629149	-0.375058
PL-Scale-Techrep3	EGDYPAPIYESYGR	2	91	-2.73404	372324	574799	947123	R	tryptic	0.434257	0.0557761	-0.378481
PL-Lab-Techrep2	EGDYPAPIYESYGRVPQDNVDSTAR	3	51	0.792733	106877	33538.9	140415	R	tryptic	-1.15897	-0.571633	0.587335
PL-Lab-Techrep3	EGDYPAPIYESYGRVPQDNVDSTAR	3	69	0.278798	95780.3	25135.6	120916	R	tryptic	-1.33777	-0.671079	0.666691
PL-Lab-Techrep2	EGHYQVILK	2	63	-0.790276	487398	14404.5	501802	K	tryptic	-3.52154	-0.571633	2.9499
PL-Scale-Techrep2	EGHYQVILK	3	38	-1.02718	2998.59	1144.33	4142.91	K	tryptic	-0.963324	-0.142256	0.821067
PL-Scale-Techrep3	EGHYQVILK	3	29	1.58517	34625.7	26147.6	60773.4	K	tryptic	-0.280839	0.0557761	0.336615
PL-Scale-Techrep1	EGHYQVILK	2	44	-0.434339	38019	23929.3	61948.3	K	tryptic	-0.462982	-0.629149	-0.166167
PL-Lab-Techrep2	EGISIEEAK	2	51	-2.07442	4192.44	1244.13	5436.56	K	tryptic	-1.21485	-0.571633	0.643216
PL-Lab-Techrep3	EGKQPYAVEFPPLK	3	51	1.72381	68671.2	521.735	69193	K	tryptic	-3.91202	-0.671079	3.24094
PL-Lab-Techrep3	EGLEFPEDEDEK	2	66	-1.41088	7380.84	2700.69	10081.5	K	tryptic	-1.00538	-0.671079	0.334301
PL-Scale-Techrep3	EGLEFPEDEDEK	2	35	-0.835897	3647.66	3735.41	7383.07	K	tryptic	0.0237721	0.0557761	0.032004
PL-Lab-Techrep3	EGLELPEDEEEK	2	58	-0.920849	20226.4	6315.88	26542.3	K	tryptic	-1.16392	-0.671079	0.492841
PL-Lab-Techrep1	EGLELPEDEEEK	2	36	1.95734	10368	5569.52	15937.5	K	tryptic	-0.621413	-0.0132976	0.608115
PL-Scale-Techrep2	EGLELPEDEEEK	2	39	1.01239	8246.41	6581.75	14828.2	K	tryptic	-0.225478	-0.142256	0.0832215
PL-Scale-Techrep3	EGLELPEDEEEK	2	68	-2.09844	13726.3	15298.7	29025	K	tryptic	0.108455	0.0557761	-0.0526788
PL-Lab-Techrep2	EGLPDLNAYLDK	2	77	-1.08257	28109	423288	451397	K	tryptic	2.71197	-0.571633	-3.2836
PL-Lab-Techrep3	EGLPDLNAYLDK	2	71	2.47756	24494.3	217820	242314	K	tryptic	2.18523	-0.671079	-2.85631
PL-Scale-Techrep1	EGLPDLNAYLDK	2	85	0.606177	114264	739107	853370	K	tryptic	1.86693	-0.629149	-2.49608
PL-Lab-Techrep3	EGLPDLNAYLDKL	2	88	0.419402	2.0983e+08	1.3024e+07	2.22854e+08	K	partially tryptic	-2.77951	-0.671079	2.10843
PL-Lab-Techrep3	EGMTAFIEK	2	47	-1.65522	8341.37	51.0821	8392.45	K	tryptic	-3.91202	-0.671079	3.24094
PL-Lab-Techrep2	EGNLDVALR	2	39	-0.868294	2632.72	3168.37	5801.09	K	tryptic	0.185198	-0.571633	-0.75683
PL-Lab-Techrep2	EGNLDVALRK	3	41	-2.85059	57410.7	26706.9	84117.6	K	tryptic	-0.765307	-0.571633	0.193675
PL-Lab-Techrep3	EGNLDVALRK	3	46	-2.66558	73578.9	23055.4	96634.2	K	tryptic	-1.16046	-0.671079	0.48938
PL-Scale-Techrep3	EGNLDVALRK	3	34	-2.42473	29907.3	23499.9	53407.2	K	tryptic	-0.241107	0.0557761	0.296883
PL-Scale-Techrep1	EGNLDVALRK	2	45	-0.085635	99829.2	43924.8	143754	K	tryptic	-0.820982	-0.629149	0.191833
PL-Lab-Techrep2	EGVITVK	2	33	-0.594779	708.645	79.3283	787.974	K	tryptic	-2.18976	-0.571633	1.61813
PL-Scale-Techrep1	EGVITVK	2	34	-0.543195	11935.3	122.548	12057.8	K	tryptic	-3.91202	-0.629149	3.28287
PL-Lab-Techrep1	EGVLSEENLR	2	81	0.175385	96347.7	119851	216198	K	tryptic	0.218283	-0.0132976	-0.23158
PL-Lab-Techrep2	EGVLSEENLR	2	65	1.50807	83245.9	53208.7	136455	K	tryptic	-0.447578	-0.571633	-0.124055
PL-Lab-Techrep3	EGVLSEENLR	2	77	-1.37817	55055.4	19925	74980.4	K	tryptic	-1.01637	-0.671079	0.345287
PL-Scale-Techrep1	EGVLSEENLR	2	77	0.937524	80155.3	44608.6	124764	K	tryptic	-0.58604	-0.629149	-0.0431092
PL-Scale-Techrep3	EGVLSEENLR	2	68	-1.63367	24906	29452.5	54358.5	K	tryptic	0.167671	0.0557761	-0.111895
PL-Lab-Techrep2	EHFQYNNDQYNNK	3	28	-0.474172	3740.91	173.702	3914.61	K	tryptic	-3.06974	-0.571633	2.49811
PL-Scale-Techrep1	EHFQYNNDQYNNK	3	45	-2.46452	2342.01	132.376	2474.39	K	tryptic	-2.87312	-0.629149	2.24397
PL-Lab-Techrep1	EIDGFVLNR	2	36	1.633	643.77	5302.35	5946.13	R	tryptic	2.10856	-0.0132976	-2.12186
PL-Lab-Techrep2	EIDGFVLNR	2	55	-1.45428	7018.5	6085.38	13103.9	R	tryptic	-0.14266	-0.571633	-0.428972
PL-Lab-Techrep3	EIDGFVLNR	2	62	1.18314	40225.1	16156	56381.1	R	tryptic	-0.912203	-0.671079	0.241123
PL-Scale-Techrep3	EIDGFVLNR	2	57	-2.35783	71369	89596.4	160965	R	tryptic	0.227451	0.0557761	-0.171675
PL-Scale-Techrep1	EIDGFVLNR	2	53	2.28945	213963	194303	408267	R	tryptic	-0.0963843	-0.629149	-0.532765
PL-Scale-Techrep2	EIDGFVLNR	2	67	-0.494065	81801.1	172389	254190	R	tryptic	0.745465	-0.142256	-0.887722
PL-Lab-Techrep2	EIDSYEIIAR	2	72	-0.816309	1134.58	30736.7	31871.3	K	tryptic	3.2992	-0.571633	-3.87083
PL-Lab-Techrep3	EIDSYEIIAR	2	59	-0.0659715	13676.3	32581.3	46257.6	K	tryptic	0.868072	-0.671079	-1.53915
PL-Lab-Techrep1	EIDSYEIIAR	2	33	1.71213	3475.08	7436.08	10911.2	K	tryptic	0.760727	-0.0132976	-0.774024
PL-Scale-Techrep3	EIDSYEIIAR	2	65	-3.5572	91917	75376.1	167293	K	tryptic	-0.198396	0.0557761	0.254172
PL-Scale-Techrep2	EIDSYEIIAR	2	66	0.0977466	18235.1	14434.9	32670.1	K	tryptic	-0.233698	-0.142256	0.091442
PL-Scale-Techrep1	EIDSYEIIAR	2	60	1.61003	203987	185993	389979	K	tryptic	-0.0923456	-0.629149	-0.536804
PL-Lab-Techrep3	EIFIR	2	30	1.05193	29592.1	7303	36895	K	tryptic	-1.39922	-0.671079	0.728142
PL-Lab-Techrep1	EIGQENITVQK	2	42	0.940433	4098.5	5981.74	10080.2	K	tryptic	0.378092	-0.0132976	-0.391389
PL-Lab-Techrep2	EIGQENITVQK	2	95	-0.0417427	10982.2	5520.41	16502.6	K	tryptic	-0.687823	-0.571633	0.11619
PL-Lab-Techrep3	EIGQENITVQK	2	93	-0.506042	11750.7	3875.1	15625.8	K	tryptic	-1.10934	-0.671079	0.438262
PL-Scale-Techrep1	EIGQENITVQK	2	83	-3.34417	49283.3	18757	68040.3	K	tryptic	-0.966015	-0.629149	0.336866
PL-Scale-Techrep3	EIGQENITVQK	2	50	0.266137	2185.96	2039.77	4225.73	K	tryptic	-0.0692161	0.0557761	0.124992
PL-Lab-Techrep1	EILNIIPGR	2	69	0.261783	898.618	8452.56	9351.18	K	tryptic	2.24137	-0.0132976	-2.25466
PL-Lab-Techrep2	EILNIIPGR	2	60	-0.119767	11313.6	7969.53	19283.1	K	tryptic	-0.350381	-0.571633	-0.221252
PL-Lab-Techrep3	EILNIIPGR	2	71	-2.3935	26389.3	8098.16	34487.4	K	tryptic	-1.18132	-0.671079	0.510242
PL-Scale-Techrep3	EILNIIPGR	2	60	1.84914	158097	160533	318630	K	tryptic	0.0152925	0.0557761	0.0404836
PL-Scale-Techrep1	EILNIIPGR	2	46	-0.517533	176338	95046.1	271384	K	tryptic	-0.618042	-0.629149	-0.0111074
PL-Scale-Techrep2	EILNIIPGR	2	66	-0.571399	18064.1	23913.3	41977.3	K	tryptic	0.280509	-0.142256	-0.422766
PL-Scale-Techrep1	EINLWFGEEK	2	52	-0.0870562	74148.2	59299	133447	K	tryptic	-0.223473	-0.629149	-0.405677
PL-Lab-Techrep1	EIQSAAQNNFFK	2	61	-1.24838	2060.64	6299.38	8360.02	R	tryptic	1.11744	-0.0132976	-1.13073
PL-Lab-Techrep3	EIQSAAQNNFFK	2	98	-1.38172	138397	55708.6	194106	R	tryptic	-0.909994	-0.671079	0.238915
PL-Lab-Techrep2	EIQSAAQNNFFK	2	89	1.03428	118532	24455	142987	R	tryptic	-1.57835	-0.571633	1.00672
PL-Lab-Techrep2	EITALAPSTMK	2	53	-2.47875	29505.4	10470	39975.3	K	tryptic	-1.03606	-0.571633	0.464426
PL-Lab-Techrep1	EITALAPSTMK	2	48	-1.45444	549442	336301	885743	K	tryptic	-0.490897	-0.0132976	0.4776
PL-Lab-Techrep3	EITALAPSTMK	2	51	0.0450237	749877	154717	904594	K	tryptic	-1.57831	-0.671079	0.90723
PL-Scale-Techrep3	EITALAPSTMK	2	44	-4.21595	243300	186680	429980	K	tryptic	-0.2649	0.0557761	0.320676
PL-Scale-Techrep1	EITALAPSTMK	2	53	1.03405	574049	244189	818238	K	tryptic	-0.854773	-0.629149	0.225623
PL-Lab-Techrep2	EITPIIENAISNTFTDISNSILK	3	30	-0.218254	897753	119727	1.01748e+06	K	tryptic	-2.01468	-0.571633	1.44305
PL-Lab-Techrep2	EIVDLVLDR	2	77	-2.02286	7806.16	5788.6	13594.8	K	tryptic	-0.299023	-0.571633	-0.27261
PL-Lab-Techrep1	EIVDLVLDR	2	84	1.35362	537641	466940	1.00458e+06	K	tryptic	-0.14099	-0.0132976	0.127693
PL-Lab-Techrep3	EIVDLVLDR	2	84	1.51713	562575	210801	773377	K	tryptic	-0.981609	-0.671079	0.31053
PL-Scale-Techrep3	EIVDLVLDR	2	84	-0.448999	356353	309947	666300	K	tryptic	-0.139521	0.0557761	0.195297
PL-Scale-Techrep2	EIVDLVLDR	2	84	-2.2257	208030	278397	486427	K	tryptic	0.291367	-0.142256	-0.433623
PL-Scale-Techrep1	EIVDLVLDR	2	80	0.608533	843847	705051	1.5489e+06	K	tryptic	-0.179702	-0.629149	-0.449448
PL-Lab-Techrep1	EIYAEAGINPADVSYVEAHGTGTK	3	106	0.0618501	264439	296078	560518	R	tryptic	0.113013	-0.0132976	-0.12631
PL-Lab-Techrep3	EIYAEAGINPADVSYVEAHGTGTK	3	100	0.0225956	266987	125407	392394	R	tryptic	-0.755635	-0.671079	0.0845559
PL-Lab-Techrep2	EIYAEAGINPADVSYVEAHGTGTK	3	57	0.552385	13184.2	7278.54	20462.7	R	tryptic	-0.594088	-0.571633	0.0224559
PL-Scale-Techrep1	EIYAEAGINPADVSYVEAHGTGTK	3	79	0.872219	639823	260548	900371	R	tryptic	-0.898405	-0.629149	0.269256
PL-Scale-Techrep2	EIYAEAGINPADVSYVEAHGTGTK	3	110	-2.09573	224779	512066	736845	R	tryptic	0.823336	-0.142256	-0.965592
PL-Lab-Techrep3	ELAGHIR	2	38	-0.436406	1584.29	3442.25	5026.54	R	tryptic	0.77599	-0.671079	-1.44707
PL-Lab-Techrep2	ELAGHIR	2	48	0.282117	71480.1	22368.7	93848.8	R	tryptic	-1.16176	-0.571633	0.590123
PL-Scale-Techrep1	ELAQQIQK	2	39	0.392199	2010.82	359.805	2370.63	R	tryptic	-1.72074	-0.629149	1.09159
PL-Lab-Techrep3	ELEAICNPIVTK	2	63	0.567838	107163	46754.5	153918	K	tryptic	-0.829441	-0.671079	0.158361
PL-Lab-Techrep3	ELEHFR	2	30	-1.09941	208.363	2216.89	2425.25	K	tryptic	2.36458	-0.671079	-3.03566
PL-Lab-Techrep3	ELELIGMNK	2	76	-0.0368537	117290	104907	222197	K	tryptic	-0.111573	-0.671079	-0.559506
PL-Lab-Techrep2	ELELIGMNK	2	81	-2.22454	108503	91671.9	200175	K	tryptic	-0.16856	-0.571633	-0.403073
PL-Lab-Techrep1	ELELIGMNK	2	66	0.801943	8460.59	42375.9	50836.5	K	tryptic	1.61116	-0.0132976	-1.62446
PL-Scale-Techrep1	ELELIGMNK	2	69	0.0678836	1.04078e+07	7.90386e+06	1.83117e+07	K	tryptic	-0.275207	-0.629149	-0.353943
PL-Scale-Techrep2	ELELIGMNK	2	73	0.047076	4.67491e+06	4.46737e+06	9.14228e+06	K	tryptic	-0.0454109	-0.142256	-0.0968455
PL-Scale-Techrep1	ELELIGMNK	2	69	0.0678836	1.04078e+07	7.90386e+06	1.83117e+07	K	tryptic	-0.275207	-0.629149	-0.353943
PL-Scale-Techrep2	ELELIGMNK	2	73	0.047076	4.67491e+06	4.46737e+06	9.14228e+06	K	tryptic	-0.0454109	-0.142256	-0.0968455
PL-Scale-Techrep3	ELELIGMNK	2	72	-1.45426	147444	150436	297880	K	tryptic	0.0200899	0.0557761	0.0356862
PL-Lab-Techrep2	ELEMAENDLR	2	57	-0.273456	32011.2	17798.1	49809.3	R	tryptic	-0.586993	-0.571633	0.0153608
PL-Scale-Techrep3	ELEMAENDLR	2	48	-3.55173	9904.1	12448.6	22352.7	R	tryptic	0.228662	0.0557761	-0.172886
PL-Lab-Techrep1	ELEYFAK	2	39	-1.20376	21179.3	29268.7	50447.9	K	tryptic	0.323495	-0.0132976	-0.336793
PL-Scale-Techrep3	ELEYFAK	2	27	-1.12128	3489.55	2293.62	5783.17	K	tryptic	-0.41964	0.0557761	0.475416
PL-Lab-Techrep2	ELFIK	2	32	-1.38348	15558.4	3541.68	19100.1	K	tryptic	-1.48	-0.571633	0.908366
PL-Scale-Techrep1	ELFIK	2	32	1.1541	10524.4	1126.74	11651.1	K	tryptic	-2.23437	-0.629149	1.60522
PL-Lab-Techrep3	ELGAEGLK	2	38	-1.01393	240.638	1000.18	1240.82	R	tryptic	1.42464	-0.671079	-2.09572
PL-Lab-Techrep2	ELGAEGLK	2	45	0.375298	4442.68	6547.3	10990	R	tryptic	0.387795	-0.571633	-0.959427
PL-Scale-Techrep1	ELGAEGLK	2	51	-3.66256	54581.9	7967.98	62549.9	R	tryptic	-1.92427	-0.629149	1.29512
PL-Lab-Techrep2	ELGFDHAVNYK	2	70	0.398091	15344.3	9360.41	24704.7	K	tryptic	-0.494252	-0.571633	-0.0773803
PL-Lab-Techrep3	ELGFDHAVNYK	2	66	0.186443	48837.6	13334.1	62171.7	K	tryptic	-1.29817	-0.671079	0.627095
PL-Scale-Techrep1	ELGFDHAVNYK	2	64	0.655714	76937	52990.4	129927	K	tryptic	-0.372876	-0.629149	-0.256274
PL-Scale-Techrep3	ELGFDHAVNYK	2	63	1.80868	11333.7	15562.8	26896.5	K	tryptic	0.317097	0.0557761	-0.261321
PL-Lab-Techrep2	ELGLIR	2	32	-0.0973093	7179.14	3558.38	10737.5	R	tryptic	-0.701874	-0.571633	0.130242
PL-Lab-Techrep3	ELGLIR	2	28	0.802887	14046.5	3520.22	17566.7	R	tryptic	-1.38385	-0.671079	0.712769
PL-Scale-Techrep1	ELGLIR	2	30	2.20796	82395	25746.1	108141	R	tryptic	-1.16324	-0.629149	0.534093
PL-Scale-Techrep3	ELGLIR	2	27	1.20894	9601.51	11577	21178.5	R	tryptic	0.187096	0.0557761	-0.13132
PL-Scale-Techrep2	ELGLIR	2	30	0.292337	7698.43	16944.2	24642.6	R	tryptic	0.788908	-0.142256	-0.931165
PL-Lab-Techrep2	ELHLFNSYCEQNK	2	68	0.638981	307180	103842	411021	K	tryptic	-1.08457	-0.571633	0.512933
PL-Lab-Techrep1	ELHLFNSYCEQNK	2	70	2.33014	140996	39455.4	180451	K	tryptic	-1.27356	-0.0132976	1.26026
PL-Lab-Techrep3	ELHLFNSYCEQNK	3	64	2.09792	54972.3	25235.7	80208	K	tryptic	-0.778568	-0.671079	0.107488
PL-Scale-Techrep1	ELHLFNSYCEQNK	2	60	0.503528	127703	39265.5	166969	K	tryptic	-1.17936	-0.629149	0.550214
PL-Scale-Techrep3	ELHLFNSYCEQNK	3	64	2.1065	77368.7	47034.6	124403	K	tryptic	-0.497699	0.0557761	0.553475
PL-Scale-Techrep2	ELHLFNSYCEQNK	3	43	-0.664868	19977.7	14867.7	34845.4	K	tryptic	-0.295422	-0.142256	0.153165
PL-Lab-Techrep1	ELISNASDALDK	2	61	2.35092	9274.35	5656.46	14930.8	R	tryptic	-0.494453	-0.0132976	0.481155
PL-Lab-Techrep2	ELISNASDALDK	2	88	-1.04644	75660.2	23970.1	99630.3	R	tryptic	-1.14945	-0.571633	0.577814
PL-Lab-Techrep3	ELISNASDALDK	2	101	0.520959	49414.1	8155.63	57569.7	R	tryptic	-1.80153	-0.671079	1.13045
PL-Scale-Techrep1	ELISNASDALDK	2	85	1.16119	450687	117531	568218	R	tryptic	-1.34407	-0.629149	0.714922
PL-Scale-Techrep2	ELISNASDALDK	2	35	4.2726	1650.44	790.692	2441.14	R	tryptic	-0.735891	-0.142256	0.593635
PL-Scale-Techrep3	ELISNASDALDK	2	97	-2.08494	14764.5	9881.82	24646.3	R	tryptic	-0.401529	0.0557761	0.457305
PL-Lab-Techrep2	ELISNSSDALDK	2	70	1.48144	7410.93	4740.27	12151.2	R	tryptic	-0.446862	-0.571633	-0.124771
PL-Lab-Techrep3	ELISNSSDALDK	2	67	-3.15312	11201.8	4973.93	16175.7	R	tryptic	-0.811864	-0.671079	0.140784
PL-Scale-Techrep1	ELISNSSDALDK	2	67	-0.00944578	5684.99	1839.99	7524.98	R	tryptic	-1.12807	-0.629149	0.49892
PL-Scale-Techrep3	ELISNSSDALDK	2	61	-0.402296	2948.24	3148.13	6096.37	R	tryptic	0.0655979	0.0557761	-0.00982187
PL-Lab-Techrep1	ELISQAQANINNLAK	2	132	1.50882	14447.1	31015.7	45462.8	S	tryptic	0.763999	-0.0132976	-0.777297
PL-Scale-Techrep3	ELISQAQANINNLAK	2	61	-1.26676	8803.99	57775.2	66579.2	S	tryptic	1.88135	0.0557761	-1.82558
PL-Lab-Techrep2	ELITNIGSGVGK	2	94	0.543388	74535	45940.9	120476	K	tryptic	-0.483913	-0.571633	-0.0877201
PL-Lab-Techrep1	ELITNIGSGVGK	2	95	-1.09913	105515	110245	215760	K	tryptic	0.0438592	-0.0132976	-0.0571569
PL-Lab-Techrep3	ELITNIGSGVGK	2	94	-0.313288	164289	33549.9	197839	K	tryptic	-1.58859	-0.671079	0.917512
PL-Lab-Techrep3	ELITTTEENVK	2	80	-1.58388	14372.9	9890.17	24263.1	K	tryptic	-0.373805	-0.671079	-0.297274
PL-Lab-Techrep1	ELITTTEENVK	2	66	-0.941995	90064	73246.1	163310	K	tryptic	-0.206696	-0.0132976	0.193398
PL-Lab-Techrep2	ELITTTEENVK	2	79	0.603155	60022.2	9272.66	69294.9	K	tryptic	-1.86764	-0.571633	1.29601
PL-Scale-Techrep1	ELITTTEENVK	2	75	0.106258	85004.2	33457.3	118461	K	tryptic	-0.93243	-0.629149	0.303281
PL-Scale-Techrep2	ELITTTEENVK	2	56	0.996317	3867.45	2952.24	6819.69	K	tryptic	-0.270033	-0.142256	0.127777
PL-Scale-Techrep3	ELITTTEENVK	2	58	0.297769	10017.5	9770.83	19788.3	K	tryptic	-0.0249284	0.0557761	0.0807045
PL-Lab-Techrep1	ELLIDENSVK	2	54	-0.975385	1.29599e+08	189347587	3.18947e+08	M	tryptic	0.379136	-0.0132976	-0.392434
PL-Lab-Techrep2	ELLIDENSVK	2	46	0.254797	33834.9	560346	594181	M	tryptic	2.80706	-0.571633	-3.37869
PL-Lab-Techrep3	ELLIDENSVK	2	52	-1.09487	148737	1.27773e+06	1.42647e+06	M	tryptic	2.15066	-0.671079	-2.82174
PL-Scale-Techrep3	ELLIDENSVK	2	49	-1.02958	204022	797848	1.00187e+06	M	tryptic	1.36369	0.0557761	-1.30792
PL-Lab-Techrep2	ELLNAAIPELKK	3	50	-2.31283	12154.7	1	12154.7	K	tryptic	-3.91202	-0.571633	3.34039
PL-Lab-Techrep2	ELLVSGKPQK	2	72	-0.18452	16576.3	9376.32	25952.6	K	tryptic	-0.569787	-0.571633	-0.00184573
PL-Scale-Techrep1	ELLVSGKPQK	2	65	-0.635866	189111	40259.2	229370	K	tryptic	-1.54699	-0.629149	0.917845
PL-Scale-Techrep2	ELLVSGKPQK	2	56	1.16227	29531.4	12107.1	41638.4	K	tryptic	-0.891665	-0.142256	0.749408
PL-Lab-Techrep2	ELNELYDEYAESK	2	106	-2.14731	9674.44	4098.57	13773	K	tryptic	-0.858849	-0.571633	0.287217
PL-Lab-Techrep3	ELNELYDEYAESK	2	78	3.79117	126913	32754.3	159668	K	tryptic	-1.35447	-0.671079	0.683391
PL-Scale-Techrep2	ELNELYDEYAESK	2	75	-2.46121	80412.8	113382	193795	K	tryptic	0.343592	-0.142256	-0.485848
PL-Scale-Techrep3	ELNEYVEK	2	57	-2.25706	30805.8	17161	47966.8	K	tryptic	-0.585064	0.0557761	0.64084
PL-Scale-Techrep1	ELNEYVEK	2	49	-2.72746	24306.1	9900.51	34206.6	K	tryptic	-0.898141	-0.629149	0.268991
PL-Lab-Techrep3	ELPALINEK	2	31	2.59676	104919	35416.3	140335	K	tryptic	-1.08602	-0.671079	0.414939
PL-Lab-Techrep1	ELQITTLLDAIGAGELVMPDVANLK	3	31	-0.675818	4340.48	2072.73	6413.21	K	tryptic	-0.739117	-0.0132976	0.725819
PL-Lab-Techrep1	ELQNLGASYDIESNSHQYK	3	80	-4.31595	48952	97004.6	145957	Q	tryptic	0.683919	-0.0132976	-0.697216
PL-Lab-Techrep3	ELSAPASDADLLELYSLYK	3	42	-2.7162	93600.7	37486.9	131088	K	tryptic	-0.915046	-0.671079	0.243967
PL-Lab-Techrep3	ELSLLDNTPQVLNFEANDFNR	2	106	-0.0998803	7.53212e+06	1.46737e+07	2.22058e+07	R	tryptic	0.666882	-0.671079	-1.33796
PL-Scale-Techrep3	ELSLLDNTPQVLNFEANDFNR	3	63	-0.194671	7.48301e+07	1.21608e+08	1.96438e+08	R	tryptic	0.485579	0.0557761	-0.429803
PL-Scale-Techrep2	ELSLLDNTPQVLNFEANDFNR	3	91	0.533922	5.19662e+06	3.64569e+06	8.84232e+06	R	tryptic	-0.354462	-0.142256	0.212206
PL-Scale-Techrep3	ELSLLDNTPQVLNFEANDFNR	3	63	-0.194671	7.48301e+07	1.21608e+08	1.96438e+08	R	tryptic	0.485579	0.0557761	-0.429803
PL-Scale-Techrep2	ELSLLDNTPQVLNFEANDFNR	3	91	0.533922	5.19662e+06	3.64569e+06	8.84232e+06	R	tryptic	-0.354462	-0.142256	0.212206
PL-Lab-Techrep3	ELTFGTTK	2	39	-3.64643	11255.8	6073.5	17329.3	R	tryptic	-0.616945	-0.671079	-0.0541346
PL-Lab-Techrep1	ELTNVQTLLFYAGSLALIR	3	65	0.02661	1.10941e+07	1.32948e+07	2.43889e+07	K	tryptic	0.180962	-0.0132976	-0.194259
PL-Lab-Techrep3	ELTNVQTLLFYAGSLALIR	3	60	-0.347671	2.12377e+06	1.92853e+06	4.0523e+06	K	tryptic	-0.0964342	-0.671079	-0.574645
PL-Scale-Techrep3	ELTNVQTLLFYAGSLALIR	3	59	-2.37921	1.00423e+07	1.05435e+07	2.05859e+07	K	tryptic	0.0487065	0.0557761	0.00706956
PL-Scale-Techrep1	ELTNVQTLLFYAGSLALIR	3	67	-1.23136	2.49852e+06	3.95192e+06	6.45044e+06	K	tryptic	0.458503	-0.629149	-1.08765
PL-Scale-Techrep3	ELTNVQTLLFYAGSLALIR	3	59	-2.37921	1.00423e+07	1.05435e+07	2.05859e+07	K	tryptic	0.0487065	0.0557761	0.00706956
PL-Scale-Techrep1	ELTNVQTLLFYAGSLALIR	3	67	-1.23136	2.49852e+06	3.95192e+06	6.45044e+06	K	tryptic	0.458503	-0.629149	-1.08765
PL-Scale-Techrep3	ELTYPIVNLK	2	52	2.1273	14974.5	69446.2	84420.7	N	tryptic	1.5342	0.0557761	-1.47843
PL-Lab-Techrep3	ELVQLYEK	2	52	-0.55198	171920	292742	464662	R	tryptic	0.532262	-0.671079	-1.20334
PL-Lab-Techrep2	ELVQLYEK	2	63	-3.18623	179646	71815.4	251461	R	tryptic	-0.916887	-0.571633	0.345255
PL-Lab-Techrep1	ELVQLYEK	2	46	-2.61784	38838.8	26368.7	65207.6	R	tryptic	-0.387241	-0.0132976	0.373944
PL-Scale-Techrep1	ELVQLYEK	2	57	1.26815	1.44786e+06	740408	2.18827e+06	R	tryptic	-0.670643	-0.629149	0.0414936
PL-Scale-Techrep3	ELVQLYEK	2	64	-2.16868	70116.7	87680.9	157798	R	tryptic	0.223543	0.0557761	-0.167767
PL-Scale-Techrep2	ELVQLYEK	2	57	1.35382	12198.2	16538	28736.2	R	tryptic	0.304373	-0.142256	-0.44663
PL-Lab-Techrep2	ELVVTPNR	2	50	-1.18605	2268.75	153618	155886	K	tryptic	3.91202	-0.571633	-3.91202
PL-Lab-Techrep3	ELVVTPNR	2	51	-4.681	2282.76	16741.5	19024.2	K	tryptic	1.9925	-0.671079	-2.66358
PL-Scale-Techrep1	ELVVTPNR	2	58	-4.28753	2.14354e+06	1.51265e+06	3.65619e+06	K	tryptic	-0.348594	-0.629149	-0.280556
PL-Scale-Techrep3	ELVVTPNR	2	53	-1.33088	3409.98	12269.4	15679.4	K	tryptic	1.2804	0.0557761	-1.22463
PL-Lab-Techrep2	ELVVTPNRETI	2	47	1.63511	329331	3.09311e+06	3.42245e+06	K	partially tryptic	2.23987	-0.571633	-2.8115
PL-Lab-Techrep1	ELVVTPNRETI	2	59	-1.51264	5.38818e+06	4.82186e+06	1.021e+07	K	partially tryptic	-0.111048	-0.0132976	0.0977499
PL-Lab-Techrep3	ELVVTPNRETI	2	68	0.0575861	72188.4	16089.6	88278	K	partially tryptic	-1.5011	-0.671079	0.830023
PL-Scale-Techrep3	ELVVTPNRETI	2	59	-0.136894	3.568e+06	2.62828e+06	6.19628e+06	K	partially tryptic	-0.305675	0.0557761	0.361451
PL-Scale-Techrep1	ELVVTPNRETI	2	71	0.589189	5.98344e+06	4.84064e+06	1.08241e+07	K	partially tryptic	-0.211949	-0.629149	-0.4172
PL-Scale-Techrep2	ELVVTPNRETI	2	61	2.04979	10945.3	16944.5	27889.8	K	partially tryptic	0.437039	-0.142256	-0.579296
PL-Lab-Techrep2	ELYDTDLEEDLK	2	43	-2.18371	8341.49	2559.61	10901.1	K	tryptic	-1.18139	-0.571633	0.609753
PL-Lab-Techrep3	EMEELNVAL	2	39	-1.00469	19968.7	19824.1	39792.8	R	partially tryptic	-0.00726741	-0.671079	-0.663812
PL-Scale-Techrep1	EMEELNVAL	2	33	-0.502263	3.12749e+07	3.75283e+07	6.88032e+07	R	partially tryptic	0.18228	-0.629149	-0.811429
PL-Scale-Techrep1	EMEELNVAL	2	33	-0.502263	3.12749e+07	3.75283e+07	6.88032e+07	R	partially tryptic	0.18228	-0.629149	-0.811429
PL-Scale-Techrep1	EMITPLMSELR	2	50	0.658853	1.9363e+06	1.39281e+06	3.32911e+06	K	tryptic	-0.32946	-0.629149	-0.29969
PL-Scale-Techrep1	EMITPLMSELR	2	50	0.658853	1.9363e+06	1.39281e+06	3.32911e+06	K	tryptic	-0.32946	-0.629149	-0.29969
PL-Lab-Techrep2	EMITPLMSELREELK	3	37	0.651809	2.245e+08	2.6794e+08	4.92439e+08	K	tryptic	0.176888	-0.571633	-0.74852
PL-Lab-Techrep1	EMITPLMSELREELK	2	70	-2.09104	694043	484102	1.17815e+06	K	tryptic	-0.360237	-0.0132976	0.34694
PL-Lab-Techrep3	EMITPLMSELREELK	2	71	3.73566	370736	452748	823484	K	tryptic	0.199844	-0.671079	-0.870923
PL-Scale-Techrep1	EMITPLMSELREELK	2	80	-0.118562	1.33279e+08	1.09923e+08	2.43202e+08	K	tryptic	-0.192661	-0.629149	-0.436488
PL-Scale-Techrep1	EMITPLMSELREELK	2	80	-0.118562	1.33279e+08	1.09923e+08	2.43202e+08	K	tryptic	-0.192661	-0.629149	-0.436488
PL-Scale-Techrep3	EMITPLMSELREELK	2	71	-1.64326	256429	366696	623125	K	tryptic	0.357681	0.0557761	-0.301905
PL-Scale-Techrep2	EMITPLMSELREELK	3	42	1.50006	141039	56350	197389	K	tryptic	-0.917452	-0.142256	0.775195
PL-Lab-Techrep2	EMLDNIEK	2	47	-1.15104	6753.75	2175.73	8929.48	R	tryptic	-1.13273	-0.571633	0.561102
PL-Lab-Techrep3	EMLPYWMSSSQYHMPK	3	61	-0.367015	364465	612810	977276	R	tryptic	0.519624	-0.671079	-1.1907
PL-Lab-Techrep1	EMLPYWMSSSQYHMPK	2	84	-0.754321	279358	321724	601082	R	tryptic	0.141202	-0.0132976	-0.154499
PL-Lab-Techrep2	EMLPYWMSSSQYHMPK	3	65	1.95799	22318.9	139471	161790	R	tryptic	1.83242	-0.571633	-2.40406
PL-Lab-Techrep3	EMLPYWMSSSQYHMPK	3	61	-0.367015	364465	612810	977276	R	tryptic	0.519624	-0.671079	-1.1907
PL-Lab-Techrep1	EMLPYWMSSSQYHMPK	2	84	-0.754321	279358	321724	601082	R	tryptic	0.141202	-0.0132976	-0.154499
PL-Lab-Techrep2	EMLPYWMSSSQYHMPK	3	65	1.95799	22318.9	139471	161790	R	tryptic	1.83242	-0.571633	-2.40406
PL-Scale-Techrep1	EMLPYWMSSSQYHMPK	2	84	1.89561	430733	805592	1.23632e+06	R	tryptic	0.62609	-0.629149	-1.25524
PL-Scale-Techrep3	EMLPYWMSSSQYHMPK	3	70	1.16982	164562	148350	312912	R	tryptic	-0.103711	0.0557761	0.159487
PL-Scale-Techrep1	EMLPYWMSSSQYHMPK	2	84	1.89561	430733	805592	1.23632e+06	R	tryptic	0.62609	-0.629149	-1.25524
PL-Scale-Techrep3	EMLPYWMSSSQYHMPK	3	70	1.16982	164562	148350	312912	R	tryptic	-0.103711	0.0557761	0.159487
PL-Scale-Techrep2	EMLPYWMSSSQYHMPK	3	56	1.74858	30057.2	24938.7	54996	R	tryptic	-0.186682	-0.142256	0.0444253
PL-Lab-Techrep3	ENDFNSDRNIISQK	3	40	-1.85297	41431.5	32374.4	73805.9	R	tryptic	-0.246674	-0.671079	-0.424405
PL-Lab-Techrep2	ENDFNSDRNIISQK	3	37	1.70374	98414.7	17423.7	115838	R	tryptic	-1.73136	-0.571633	1.15973
PL-Scale-Techrep3	ENDFNSDRNIISQK	3	33	-2.53336	15206	15630.8	30836.8	R	tryptic	0.027556	0.0557761	0.0282201
PL-Lab-Techrep2	ENFTAMTR	2	49	0.487601	4025.83	2781.72	6807.55	K	tryptic	-0.369663	-0.571633	-0.20197
PL-Scale-Techrep3	ENFTAMTR	2	48	-0.39483	19283.5	17217.9	36501.4	K	tryptic	-0.113301	0.0557761	0.169077
PL-Scale-Techrep1	ENLMNVAR	2	31	-3.65823	14729.5	5226.5	19956	K	tryptic	-1.03611	-0.629149	0.406963
PL-Lab-Techrep1	ENLYVMTSSR	2	54	0.178695	35044.2	33012	68056.3	R	tryptic	-0.05974	-0.0132976	0.0464424
PL-Scale-Techrep2	ENLYVMTSSR	2	79	-1.85095	39714.9	37356	77070.9	R	tryptic	-0.0612322	-0.142256	-0.0810242
PL-Lab-Techrep3	ENNADLTVVSGGSVLR	2	142	-0.672736	302445	284337	586782	K	tryptic	-0.061741	-0.671079	-0.609338
PL-Lab-Techrep1	ENNADLTVVSGGSVLR	2	97	1.94663	17726.4	9201.34	26927.7	K	tryptic	-0.655703	-0.0132976	0.642405
PL-Scale-Techrep3	ENNADLTVVSGGSVLR	2	140	-0.268678	619178	343673	962851	K	tryptic	-0.588702	0.0557761	0.644478
PL-Scale-Techrep2	ENNADLTVVSGGSVLR	2	149	2.53811	1.32842e+06	710033	2.03846e+06	K	tryptic	-0.626438	-0.142256	0.484181
PL-Scale-Techrep1	ENNADLTVVSGGSVLR	2	157	1.90634	2.93665e+06	2.63487e+06	5.57153e+06	K	tryptic	-0.108436	-0.629149	-0.520713
PL-Lab-Techrep2	ENNAILPTGGSIYR	2	48	1.46501	53317.8	23468	76785.8	R	tryptic	-0.820632	-0.571633	0.248999
PL-Lab-Techrep3	ENVNQGLVSGNTDAEA	2	47	-0.180111	1	10852.1	10852.1	R	partially tryptic	3.91202	-0.671079	-3.91202
PL-Scale-Techrep1	ENVNQGLVSGNTDAEA	2	89	1.55317	1914.65	12847.4	14762.1	R	partially tryptic	1.90361	-0.629149	-2.53276
PL-Lab-Techrep1	ENVNQGLVSGNTDAEAGVK	2	138	4.39566	218610	142863	361473	R	tryptic	-0.425407	-0.0132976	0.412109
PL-Lab-Techrep2	ENVNQGLVSGNTDAEAGVK	2	152	-0.0224771	149768	153918	303686	R	tryptic	0.0273331	-0.571633	-0.598966
PL-Lab-Techrep3	ENVNQGLVSGNTDAEAGVK	2	148	2.3738	89883	137965	227848	R	tryptic	0.42849	-0.671079	-1.09957
PL-Scale-Techrep1	ENVNQGLVSGNTDAEAGVK	2	169	2.06009	442936	275470	718406	R	tryptic	-0.474948	-0.629149	-0.154202
PL-Scale-Techrep3	ENVNQGLVSGNTDAEAGVK	2	134	-1.48833	39609.9	59235.4	98845.3	R	tryptic	0.402441	0.0557761	-0.346665
PL-Scale-Techrep2	ENVNQGLVSGNTDAEAGVK	2	71	1.58138	9514.71	12520.7	22035.4	R	tryptic	0.274542	-0.142256	-0.416798
PL-Scale-Techrep2	EPIVLESNYK	2	31	0.559568	7241.45	11395.8	18637.2	K	tryptic	0.453423	-0.142256	-0.595679
PL-Scale-Techrep3	EPIVLESNYK	2	52	-2.27256	4154.79	9744.85	13899.6	K	tryptic	0.852477	0.0557761	-0.796701
PL-Lab-Techrep2	EQENSIISALK	2	86	2.09168	569352	1.05049e+06	1.61984e+06	R	tryptic	0.612508	-0.571633	-1.18414
PL-Lab-Techrep3	EQENSIISALK	2	82	-0.322793	287380	1.02103e+06	1.30841e+06	R	tryptic	1.26776	-0.671079	-1.93884
PL-Scale-Techrep1	EQENSIISALK	2	89	0.830535	1.69167e+06	2.01337e+06	3.70503e+06	R	tryptic	0.174095	-0.629149	-0.803244
PL-Scale-Techrep1	EQENSIISALK	2	89	0.830535	1.69167e+06	2.01337e+06	3.70503e+06	R	tryptic	0.174095	-0.629149	-0.803244
PL-Scale-Techrep3	EQENSIISALK	2	82	-0.734678	354569	748952	1.10352e+06	R	tryptic	0.747772	0.0557761	-0.691996
PL-Scale-Techrep2	EQENSIISALK	2	89	0.832228	256173	243908	500081	R	tryptic	-0.0490626	-0.142256	-0.0931938
PL-Lab-Techrep1	EQGGILGDFIK	2	42	0.744095	10766.3	112964	123731	K	tryptic	2.35065	-0.0132976	-2.36395
PL-Lab-Techrep2	EQGGILGDFIK	2	85	1.44205	109622	60550.2	170172	K	tryptic	-0.593567	-0.571633	0.0219344
PL-Lab-Techrep3	EQGGILGDFIK	2	61	-1.51179	277706	127835	405541	K	tryptic	-0.775822	-0.671079	0.104743
PL-Scale-Techrep1	EQGGILGDFIK	2	36	1.83476	110226	99567.1	209793	K	tryptic	-0.101702	-0.629149	-0.527448
PL-Lab-Techrep2	EQGQISQVGGGIQQ	2	80	-0.214531	4211.95	29252.2	33464.1	K	partially tryptic	1.93803	-0.571633	-2.50966
PL-Scale-Techrep1	EQGQISQVGGGIQQN	2	48	-4.42491	3937.17	2361.68	6298.85	K	partially tryptic	-0.511088	-0.629149	-0.118061
PL-Lab-Techrep1	EQGQISQVGGGIQQNVEVLPENLVNAQQQVQAVR	3	120	0.933089	26375.6	256911	283286	K	tryptic	2.27629	-0.0132976	-2.28959
PL-Lab-Techrep1	EQGQISQVGGGIQQNVEVLPENLVNAQQQVQAVR	3	120	0.933089	26375.6	256911	283286	K	tryptic	2.27629	-0.0132976	-2.28959
PL-Lab-Techrep2	EQISAGQEELIK	2	74	-1.36015	45533.4	44796.9	90330.3	K	tryptic	-0.0163081	-0.571633	-0.555325
PL-Lab-Techrep1	EQISAGQEELIK	2	85	-1.8842	90954.4	98321.2	189276	K	tryptic	0.0778817	-0.0132976	-0.0911793
PL-Lab-Techrep3	EQISAGQEELIK	2	68	-1.34125	38986.5	19121.6	58108.2	K	tryptic	-0.712396	-0.671079	0.0413164
PL-Scale-Techrep3	EQISAGQEELIK	2	68	-0.698067	28873.1	23083.4	51956.5	K	tryptic	-0.223794	0.0557761	0.27957
PL-Scale-Techrep1	EQISAGQEELIK	2	82	1.78254	216553	109816	326369	K	tryptic	-0.679027	-0.629149	0.0498773
PL-Scale-Techrep2	EQISAGQEELIK	2	43	-2.09375	46135.8	70489.4	116625	K	tryptic	0.423874	-0.142256	-0.566131
PL-Scale-Techrep1	EQISAGQEELIKR	3	35	0.457517	12266.8	2174.02	14440.8	K	tryptic	-1.73032	-0.629149	1.10117
PL-Lab-Techrep3	EQLHAGYLFAIK	3	51	0.209147	95751.7	29937.1	125689	K	tryptic	-1.16266	-0.671079	0.491581
PL-Lab-Techrep1	EQLLIGAIAR	2	57	0.261189	865.237	3721.15	4586.39	K	tryptic	1.45878	-0.0132976	-1.47208
PL-Lab-Techrep3	EQLLIGAIAR	2	55	-2.3076	2291.33	784.668	3076	K	tryptic	-1.07163	-0.671079	0.400547
PL-Lab-Techrep3	EQLPDVEDQDVS	2	48	-0.69939	78684.2	54074.5	132759	K	partially tryptic	-0.37508	-0.671079	-0.296
PL-Lab-Techrep1	EQMAGILSR	2	65	1.71618	18655.1	17458.4	36113.5	R	tryptic	-0.0662991	-0.0132976	0.0530014
PL-Scale-Techrep2	EQMAGILSR	2	62	1.28001	43499.3	67571	111070	R	tryptic	0.440434	-0.142256	-0.58269
PL-Lab-Techrep1	EQVANSSFVER	2	48	-0.978052	16081.7	11220.1	27301.8	R	tryptic	-0.359981	-0.0132976	0.346683
PL-Lab-Techrep3	EQVANSSFVER	2	69	0.299624	50231.4	15839	66070.4	R	tryptic	-1.15417	-0.671079	0.483087
PL-Lab-Techrep2	EQVANSSFVER	2	68	-0.644718	8435.32	2854.48	11289.8	R	tryptic	-1.08354	-0.571633	0.511905
PL-Scale-Techrep1	EQVANSSFVER	2	57	-1.01882	37440.6	10104.6	47545.2	R	tryptic	-1.30977	-0.629149	0.68062
PL-Scale-Techrep3	EQVANSSFVER	2	61	-1.2863	4039.32	2878.05	6917.37	R	tryptic	-0.338964	0.0557761	0.39474
PL-Scale-Techrep2	EQVANSSFVER	2	32	1.58954	1525.31	1140.56	2665.87	R	tryptic	-0.290676	-0.142256	0.148419
PL-Scale-Techrep3	EQYTLRPF	2	50	1.38881	41831.1	100965	142796	K	partially tryptic	0.881135	0.0557761	-0.825359
PL-Scale-Techrep1	EQYTLRPFSNGHAGANTNVETTLTLK	4	75	-1.07523	220931	155997	376928	K	tryptic	-0.348014	-0.629149	-0.281135
PL-Lab-Techrep2	ERLEELK	3	32	-0.623859	108756	95605	204361	K	tryptic	-0.12888	-0.571633	-0.442752
PL-Scale-Techrep3	ERLEELK	2	39	2.20089	35647.8	48805.5	84453.3	K	tryptic	0.314154	0.0557761	-0.258378
PL-Lab-Techrep1	ESATLLSPR	2	62	0.385756	66081	25710.9	91791.9	E	tryptic	-0.943966	-0.0132976	0.930668
PL-Lab-Techrep2	ESATLLSPR	2	59	-3.46577	2434.47	46106	48540.4	E	tryptic	2.94121	-0.571633	-3.51285
PL-Lab-Techrep3	ESATLLSPR	2	55	-2.9928	22033.8	70591.8	92625.6	E	tryptic	1.16434	-0.671079	-1.83542
PL-Scale-Techrep1	ESATLLSPR	2	73	-2.3242	48013.1	37466.1	85479.2	E	tryptic	-0.248036	-0.629149	-0.381113
PL-Scale-Techrep3	ESATLLSPR	2	73	-1.69932	19.6433	4415.11	4434.76	E	tryptic	3.91202	0.0557761	-3.85625
PL-Lab-Techrep2	ESDEYLIGHNIDER	3	29	-2.05612	59619.7	46919.7	106539	K	tryptic	-0.239548	-0.571633	-0.332085
PL-Scale-Techrep1	ESDEYLIGHNIDER	3	33	1.18187	20514.6	5677.3	26192	K	tryptic	-1.28466	-0.629149	0.655513
PL-Scale-Techrep2	ESDEYLIGHNIDER	3	44	1.89496	124359	283817	408176	K	tryptic	0.825157	-0.142256	-0.967413
PL-Lab-Techrep2	ESIAIK	2	28	0.477911	1407.49	6094.54	7502.03	K	tryptic	1.46558	-0.571633	-2.03722
PL-Lab-Techrep3	ESLNNLISNVK	2	89	0.858959	76851	135706	212557	K	tryptic	0.568619	-0.671079	-1.2397
PL-Lab-Techrep2	ESLNNLISNVK	2	97	-0.879707	53413.7	58221.5	111635	K	tryptic	0.0861869	-0.571633	-0.65782
PL-Scale-Techrep3	ESLNNLISNVK	2	97	1.75587	252815	569635	822450	K	tryptic	0.812339	0.0557761	-0.756563
PL-Scale-Techrep1	ESLNNLISNVK	2	84	2.96179	48581.6	133634	182215	K	tryptic	1.01186	-0.629149	-1.64101
PL-Scale-Techrep1	ESNNFFK	2	38	-1.95825	24329.4	9327.8	33657.3	R	tryptic	-0.958688	-0.629149	0.329539
PL-Scale-Techrep3	ESNNFFK	2	39	0.155309	12261.5	12905.3	25166.8	R	tryptic	0.0511771	0.0557761	0.00459896
PL-Lab-Techrep2	ESTLHLVLR	3	28	-2.30268	33103	20079.4	53182.4	K	tryptic	-0.499932	-0.571633	-0.0717004
PL-Lab-Techrep1	ESTLHLVLR	2	58	-0.37579	27722.8	27400.2	55122.9	K	tryptic	-0.0117058	-0.0132976	-0.00159185
PL-Lab-Techrep3	ESTLHLVLR	3	44	-0.303694	23261.6	10079.5	33341.1	K	tryptic	-0.836298	-0.671079	0.165219
PL-Lab-Techrep3	ESVFVVPDEVPSDVLYNR	2	147	0.970149	48266.6	282046	330313	H	tryptic	1.76533	-0.671079	-2.43641
PL-Lab-Techrep3	ESVFVVPDEVPSDVLYNR	2	147	0.970149	48266.6	282046	330313	H	tryptic	1.76533	-0.671079	-2.43641
PL-Lab-Techrep3	ESVFVVPDEVPSDVLYNR	2	147	0.970149	48266.6	282046	330313	H	tryptic	1.76533	-0.671079	-2.43641
PL-Lab-Techrep3	ETAEAYLGK	2	38	-0.752301	30329.7	21357.6	51687.3	K	tryptic	-0.350722	-0.671079	-0.320357
PL-Lab-Techrep1	ETAEAYLGK	2	53	4.12097	11124.7	8547.26	19672	K	tryptic	-0.26356	-0.0132976	0.250263
PL-Lab-Techrep2	ETAEAYLGK	2	65	1.38648	31167.3	13151.1	44318.4	K	tryptic	-0.862866	-0.571633	0.291233
PL-Scale-Techrep1	ETAEAYLGK	2	42	-2.49829	95213.1	15332.3	110545	K	tryptic	-1.82616	-0.629149	1.19701
PL-Scale-Techrep3	ETAEAYLGK	2	39	-0.107144	9913.96	6642.8	16556.8	K	tryptic	-0.40041	0.0557761	0.456187
PL-Lab-Techrep3	ETASFADSVEQLMR	2	120	2.60814	98384.7	2476.5	100861	R	tryptic	-3.68204	-0.671079	3.01096
PL-Lab-Techrep3	ETGATVPLH	2	57	-0.185009	241.173	1225.9	1467.07	R	partially tryptic	1.62592	-0.671079	-2.297
PL-Lab-Techrep3	ETGATVPLHM	2	52	-1.43222	5355.05	45650.6	51005.6	R	partially tryptic	2.14298	-0.671079	-2.81406
PL-Scale-Techrep1	ETGATVPLHM	2	55	0.881054	325456	4.33584e+06	4.66129e+06	R	partially tryptic	2.58944	-0.629149	-3.21859
PL-Scale-Techrep1	ETGATVPLHM	2	55	0.881054	325456	4.33584e+06	4.66129e+06	R	partially tryptic	2.58944	-0.629149	-3.21859
PL-Scale-Techrep3	ETGATVPLHM	2	52	-1.66993	8571.72	51785.2	60356.9	R	partially tryptic	1.79864	0.0557761	-1.74286
PL-Lab-Techrep1	ETGATVPLHMQ	2	59	-0.0768673	19342	27141.7	46483.6	R	partially tryptic	0.338795	-0.0132976	-0.352092
PL-Lab-Techrep2	ETGATVPLHMQK	2	91	-4.05574	1.71848e+06	2.76684e+06	4.48532e+06	R	tryptic	0.476264	-0.571633	-1.0479
PL-Lab-Techrep2	ETGATVPLHMQK	2	91	-4.05574	1.71848e+06	2.76684e+06	4.48532e+06	R	tryptic	0.476264	-0.571633	-1.0479
PL-Lab-Techrep2	ETGATVPLHMQK	2	91	-4.05574	1.71848e+06	2.76684e+06	4.48532e+06	R	tryptic	0.476264	-0.571633	-1.0479
PL-Scale-Techrep3	ETGATVPLHMQK	2	95	0.433659	6.47406e+06	1.16681e+07	1.81422e+07	R	tryptic	0.589059	0.0557761	-0.533283
PL-Scale-Techrep2	ETGATVPLHMQK	2	91	-2.77521	1.44242e+06	3.44924e+06	4.89165e+06	R	tryptic	0.871834	-0.142256	-1.01409
PL-Scale-Techrep3	ETGATVPLHMQK	2	95	0.433659	6.47406e+06	1.16681e+07	1.81422e+07	R	tryptic	0.589059	0.0557761	-0.533283
PL-Scale-Techrep2	ETGATVPLHMQK	2	91	-2.77521	1.44242e+06	3.44924e+06	4.89165e+06	R	tryptic	0.871834	-0.142256	-1.01409
PL-Lab-Techrep3	ETLEALK	2	27	1.6621	2129.75	6069.73	8199.48	K	tryptic	1.04731	-0.671079	-1.71839
PL-Lab-Techrep2	ETLEALK	2	30	-0.953516	5943.14	3309.89	9253.03	K	tryptic	-0.585324	-0.571633	0.0136911
PL-Scale-Techrep1	ETLEALK	2	31	-0.867644	9195.34	2333.51	11528.8	K	tryptic	-1.37132	-0.629149	0.742174
PL-Scale-Techrep3	ETLEALK	2	35	-0.937187	2224.05	2615.8	4839.85	K	tryptic	0.162237	0.0557761	-0.106461
PL-Lab-Techrep2	ETVNQVGSFIQTHL	2	75	2.47155	10935.4	1	10935.4	K	partially tryptic	-3.91202	-0.571633	3.34039
PL-Lab-Techrep1	ETVNQVGSFIQTHLR	2	100	-0.0836191	1.15939e+06	991997	2.15138e+06	K	tryptic	-0.155925	-0.0132976	0.142627
PL-Lab-Techrep2	ETVNQVGSFIQTHLR	2	131	0.0739914	1.06988e+06	1.03723e+06	2.10711e+06	K	tryptic	-0.0309927	-0.571633	-0.54064
PL-Lab-Techrep3	ETVNQVGSFIQTHLR	2	107	0.245684	690368	849345	1.53971e+06	K	tryptic	0.207241	-0.671079	-0.87832
PL-Scale-Techrep3	ETVNQVGSFIQTHLR	2	107	-0.360429	1.04563e+06	1.30508e+06	2.35071e+06	K	tryptic	0.221639	0.0557761	-0.165863
PL-Scale-Techrep1	ETVNQVGSFIQTHLR	2	146	1.54069	996036	614349	1.61038e+06	K	tryptic	-0.483221	-0.629149	-0.145928
PL-Scale-Techrep2	ETVNQVGSFIQTHLR	3	89	0.41059	301448	186198	487646	K	tryptic	-0.481785	-0.142256	0.339528
PL-Lab-Techrep2	EVALILIYDVPK	2	100	0.047125	1.09323e+06	2.01021e+06	3.10344e+06	R	tryptic	0.609107	-0.571633	-1.18074
PL-Lab-Techrep3	EVALILIYDVPK	2	100	-1.99649	1.2627e+06	1.2701e+06	2.53279e+06	R	tryptic	0.00584318	-0.671079	-0.676922
PL-Scale-Techrep1	EVALILIYDVPK	2	113	0.205439	2.44257e+06	1.97089e+06	4.41346e+06	R	tryptic	-0.214568	-0.629149	-0.414582
PL-Scale-Techrep2	EVALILIYDVPK	2	119	-2.42825	1.8026e+06	1.88843e+06	3.69103e+06	R	tryptic	0.0465153	-0.142256	-0.188772
PL-Scale-Techrep1	EVALILIYDVPK	2	113	0.205439	2.44257e+06	1.97089e+06	4.41346e+06	R	tryptic	-0.214568	-0.629149	-0.414582
PL-Scale-Techrep2	EVALILIYDVPK	2	119	-2.42825	1.8026e+06	1.88843e+06	3.69103e+06	R	tryptic	0.0465153	-0.142256	-0.188772
PL-Scale-Techrep3	EVALILIYDVPK	2	93	-1.37241	69376.3	64562.1	133938	R	tryptic	-0.0719165	0.0557761	0.127693
PL-Lab-Techrep3	EVDEQMLNIQNK	2	97	-0.240221	125291	58021.2	183312	K	tryptic	-0.769827	-0.671079	0.098748
PL-Scale-Techrep1	EVDEQMLNIQNK	2	38	0.44535	4716.81	3505.7	8222.51	K	tryptic	-0.29674	-0.629149	-0.332409
PL-Scale-Techrep2	EVDEQMLNIQNK	2	84	0.81306	18273.1	25167.7	43440.8	K	tryptic	0.320135	-0.142256	-0.462391
PL-Lab-Techrep3	EVEHRDGFTILVR	3	36	0.515649	57767.9	1418.59	59186.5	K	tryptic	-3.70677	-0.671079	3.03569
PL-Lab-Techrep1	EVGIAIK	2	45	-1.00903	16721.3	11791	28512.4	K	tryptic	-0.349345	-0.0132976	0.336047
PL-Lab-Techrep2	EVGIAIK	2	40	1.58611	138439	48823.2	187262	K	tryptic	-1.04222	-0.571633	0.470591
PL-Lab-Techrep3	EVGIAIK	2	49	-1.72964	6824.21	1356.04	8180.24	K	tryptic	-1.61591	-0.671079	0.944831
PL-Scale-Techrep3	EVGIAIK	2	44	-1.25534	15369.1	8652.12	24021.2	K	tryptic	-0.574555	0.0557761	0.630331
PL-Scale-Techrep1	EVGIAIK	2	45	-0.862843	47037.9	18894.7	65932.6	K	tryptic	-0.912073	-0.629149	0.282924
PL-Lab-Techrep1	EVLIPVYK	2	32	2.7043	2644.64	17395.8	20040.4	K	tryptic	1.88369	-0.0132976	-1.89699
PL-Lab-Techrep3	EVLIPVYK	2	52	0.563083	218980	72374.2	291355	K	tryptic	-1.10713	-0.671079	0.436053
PL-Scale-Techrep1	EVLIPVYK	2	36	3.334	41499.3	14642.1	56141.4	K	tryptic	-1.04177	-0.629149	0.412625
PL-Scale-Techrep3	EVLIPVYK	2	27	-2.51377	7940.82	12315.6	20256.4	K	tryptic	0.438851	0.0557761	-0.383075
PL-Scale-Techrep2	EVLIPVYK	2	46	-0.656382	97241.2	153804	251045	K	tryptic	0.458485	-0.142256	-0.600741
PL-Lab-Techrep2	EVLVHHR	2	32	1.6534	568.809	652.015	1220.82	K	tryptic	0.136523	-0.571633	-0.708156
PL-Scale-Techrep1	EVLVHHR	2	62	-0.387307	8880.04	2094.89	10974.9	K	tryptic	-1.4443	-0.629149	0.815154
PL-Lab-Techrep3	EVLVHHREMEELNVAL	2	71	0.912615	386300	26699	412999	K	partially tryptic	-2.67199	-0.671079	2.00091
PL-Lab-Techrep3	EVLVHHREMEELNVAL	2	71	0.912615	386300	26699	412999	K	partially tryptic	-2.67199	-0.671079	2.00091
PL-Lab-Techrep3	EVLVHHREMEELNVAL	2	71	0.912615	386300	26699	412999	K	partially tryptic	-2.67199	-0.671079	2.00091
PL-Lab-Techrep2	EVSFVSFR	2	31	-4.41064	17324.2	5083.52	22407.7	K	tryptic	-1.2261	-0.571633	0.654466
PL-Lab-Techrep2	EVSLLYR	2	49	2.04698	5.70016e+06	8.26893e+06	1.39691e+07	K	tryptic	0.372012	-0.571633	-0.943644
PL-Lab-Techrep3	EVSLLYR	2	47	0.474003	3.70412e+06	3.6234e+06	7.32752e+06	K	tryptic	-0.0220345	-0.671079	-0.649045
PL-Lab-Techrep2	EVSLLYR	2	49	2.04698	5.70016e+06	8.26893e+06	1.39691e+07	K	tryptic	0.372012	-0.571633	-0.943644
PL-Lab-Techrep3	EVSLLYR	2	47	0.474003	3.70412e+06	3.6234e+06	7.32752e+06	K	tryptic	-0.0220345	-0.671079	-0.649045
PL-Scale-Techrep1	EVSLLYR	2	52	1.94025	6.28604e+07	7.83516e+07	1.41212e+08	K	tryptic	0.220291	-0.629149	-0.84944
PL-Scale-Techrep3	EVSLLYR	2	45	-1.58282	5.08825e+06	5.34703e+06	1.04353e+07	K	tryptic	0.0496073	0.0557761	0.00616881
PL-Scale-Techrep1	EVSLLYR	2	52	1.94025	6.28604e+07	7.83516e+07	1.41212e+08	K	tryptic	0.220291	-0.629149	-0.84944
PL-Scale-Techrep3	EVSLLYR	2	45	-1.58282	5.08825e+06	5.34703e+06	1.04353e+07	K	tryptic	0.0496073	0.0557761	0.00616881
PL-Lab-Techrep3	EVSSYIK	2	45	1.25597	134638	127123	261761	K	tryptic	-0.0574381	-0.671079	-0.613641
PL-Lab-Techrep2	EVSSYIK	2	54	-4.10054	143439	116913	260352	K	tryptic	-0.204478	-0.571633	-0.367155
PL-Scale-Techrep1	EVSSYIK	2	54	-0.822824	53566.6	15171.3	68737.9	K	tryptic	-1.26152	-0.629149	0.632374
PL-Scale-Techrep3	EVSSYIK	2	49	-1.66188	56350.8	57736.2	114087	K	tryptic	0.0242882	0.0557761	0.0314879
PL-Lab-Techrep2	EVVDFLYDRR	3	34	-1.90482	922.801	807.413	1730.21	K	tryptic	-0.133578	-0.571633	-0.438054
PL-Lab-Techrep3	EVVLNLLK	2	33	3.16295	6031.2	7999.53	14030.7	R	tryptic	0.282436	-0.671079	-0.953516
PL-Lab-Techrep1	EVVPTADPSVAFK	2	42	0.680589	7254.56	36579.5	43834.1	R	tryptic	1.61786	-0.0132976	-1.63116
PL-Lab-Techrep2	EVVPTADPSVAFK	2	51	2.54592	109206	85117.7	194323	R	tryptic	-0.249198	-0.571633	-0.322435
PL-Lab-Techrep3	EVVPTADPSVAFK	2	80	-1.92183	25727.7	9736.67	35464.4	R	tryptic	-0.971668	-0.671079	0.300589
PL-Scale-Techrep1	EVVPTADPSVAFK	2	59	0.664949	532817	377823	910640	R	tryptic	-0.343752	-0.629149	-0.285397
PL-Scale-Techrep2	EVVPTADPSVAFK	2	63	-0.254622	190465	272567	463032	R	tryptic	0.358415	-0.142256	-0.500671
PL-Lab-Techrep2	EYAVNEIEK	2	38	1.62194	2765.28	1617.14	4382.42	K	tryptic	-0.536485	-0.571633	-0.0351475
PL-Lab-Techrep3	EYAVNEIEK	2	52	-0.660388	5552.71	2126.25	7678.97	K	tryptic	-0.959926	-0.671079	0.288846
PL-Lab-Techrep2	EYEIIDK	2	31	2.06116	4585.28	2598.93	7184.2	K	tryptic	-0.567753	-0.571633	-0.00388006
PL-Lab-Techrep2	EYILVLSNK	2	74	-2.80498	68587.4	74439.5	143027	R	tryptic	0.081878	-0.571633	-0.653511
PL-Lab-Techrep3	EYILVLSNK	2	64	0.335345	1.69935e+06	913301	2.61265e+06	R	tryptic	-0.620937	-0.671079	-0.0501424
PL-Lab-Techrep3	EYNTVPIIAESYGSGSTNFNERPAVAVVSK	3	156	0.807887	191725	223863	415587	K	tryptic	0.154973	-0.671079	-0.826052
PL-Lab-Techrep1	EYNTVPIIAESYGSGSTNFNERPAVAVVSK	3	158	-2.35562	443737	203274	647011	K	tryptic	-0.780679	-0.0132976	0.767381
PL-Lab-Techrep2	EYNTVPIIAESYGSGSTNFNERPAVAVVSK	3	139	-0.169004	793767	189949	983716	K	tryptic	-1.43003	-0.571633	0.858402
PL-Scale-Techrep2	EYNTVPIIAESYGSGSTNFNERPAVAVVSK	3	111	-0.0734886	228163	77444	305607	K	tryptic	-1.08051	-0.142256	0.93825
PL-Scale-Techrep3	EYNTVPIIAESYGSGSTNFNERPAVAVVSK	3	108	0.781719	278103	158646	436749	K	tryptic	-0.561319	0.0557761	0.617095
PL-Scale-Techrep1	EYNTVPIIAESYGSGSTNFNERPAVAVVSK	3	147	-0.718934	144462	109512	253974	K	tryptic	-0.276986	-0.629149	-0.352163
PL-Lab-Techrep3	EYYINQYSLDK	2	70	-0.815429	290868	392013	682882	R	tryptic	0.298425	-0.671079	-0.969504
PL-Lab-Techrep2	FADLIAR	2	29	2.2395	25416.3	23301.5	48717.8	K	tryptic	-0.0868719	-0.571633	-0.484761
PL-Lab-Techrep3	FADLIAR	2	44	0.0294556	165879	78872.1	244751	K	tryptic	-0.743429	-0.671079	0.0723497
PL-Lab-Techrep1	FADLIAR	2	31	-0.576074	22800.6	20159	42959.5	K	tryptic	-0.123135	-0.0132976	0.109838
PL-Scale-Techrep1	FADLIAR	2	42	1.02028	225145	118377	343523	K	tryptic	-0.642871	-0.629149	0.0137215
PL-Scale-Techrep3	FADLIAR	2	37	-2.417	38570.3	40660.1	79230.3	K	tryptic	0.0527646	0.0557761	0.00301151
PL-Scale-Techrep2	FADLIAR	2	27	0.491484	8150.22	7714.09	15864.3	K	tryptic	-0.0549966	-0.142256	-0.0872599
PL-Lab-Techrep2	FADLVK	2	41	0.41294	197124	146670	343794	R	tryptic	-0.295644	-0.571633	-0.275989
PL-Lab-Techrep3	FADLVK	2	40	0.982877	34731.6	40098.9	74830.5	R	tryptic	0.143699	-0.671079	-0.814778
PL-Scale-Techrep1	FADLVK	2	35	-1.26125	541618	195476	737093	R	tryptic	-1.01912	-0.629149	0.389975
PL-Scale-Techrep3	FADLVK	2	43	-0.886403	62130.9	49436.4	111567	R	tryptic	-0.228555	0.0557761	0.284331
PL-Scale-Techrep2	FADLVK	2	41	-1.20647	32536.5	12297.1	44833.6	R	tryptic	-0.973001	-0.142256	0.830744
PL-Lab-Techrep3	FALETLK	2	35	1.84323	106530	120834	227365	R	tryptic	0.125991	-0.671079	-0.797071
PL-Lab-Techrep2	FALETLK	2	34	0.0818375	62739.8	36957.3	99697	R	tryptic	-0.529233	-0.571633	-0.0423994
PL-Lab-Techrep1	FALETLK	2	30	0.0359001	38828.6	17921.5	56750	R	tryptic	-0.773158	-0.0132976	0.759861
PL-Scale-Techrep3	FALETLK	2	35	2.69082	38577.5	28534.4	67111.9	R	tryptic	-0.301556	0.0557761	0.357332
PL-Scale-Techrep2	FALQTPDNVLIK	2	50	-0.857219	19251.2	1578.7	20829.9	L	tryptic	-2.50097	-0.142256	2.35872
PL-Scale-Techrep2	FAPTVDPLQMES	2	55	-0.224558	7257.19	21913.4	29170.5	R	partially tryptic	1.1051	-0.142256	-1.24736
PL-Lab-Techrep1	FAPTVDPLQMESELK	2	100	1.16227	45220.9	306249	351470	R	tryptic	1.91284	-0.0132976	-1.92614
PL-Lab-Techrep3	FAPTVDPLQMESELK	2	101	1.02525	572518	650597	1.22311e+06	R	tryptic	0.127847	-0.671079	-0.798926
PL-Lab-Techrep2	FAPTVDPLQMESELK	2	101	-0.237768	1.59538e+06	842610	2.43799e+06	R	tryptic	-0.638363	-0.571633	0.0667302
PL-Scale-Techrep2	FAPTVDPLQMESELK	2	86	1.08418	527330	558930	1.08626e+06	R	tryptic	0.0581987	-0.142256	-0.200455
PL-Scale-Techrep1	FAPTVDPLQMESELK	2	90	2.46712	273345	186962	460307	R	tryptic	-0.379826	-0.629149	-0.249324
PL-Scale-Techrep3	FAPTVDPLQMESELK	2	92	-0.372087	488534	682257	1.17079e+06	R	tryptic	0.333998	0.0557761	-0.278222
PL-Lab-Techrep2	FAPTVDPLQMESELKK	3	55	1.74617	371023	5730.06	376753	R	tryptic	-3.91202	-0.571633	3.34039
PL-Scale-Techrep1	FAPTVDPLQMESELKK	3	60	0.578042	153790	4601.57	158392	R	tryptic	-3.50919	-0.629149	2.88004
PL-Scale-Techrep2	FAPTVDPLQMESELKK	3	33	-0.485391	70712.3	9764.1	80476.4	R	tryptic	-1.97991	-0.142256	1.83765
PL-Lab-Techrep3	FASNEYVQTLAVIHPK	3	50	0.492799	104787	83960.3	188748	R	tryptic	-0.22159	-0.671079	-0.449489
PL-Lab-Techrep1	FASNEYVQTLAVIHPK	3	53	-3.79974	142354	104032	246386	R	tryptic	-0.313614	-0.0132976	0.300316
PL-Lab-Techrep2	FASNEYVQTLAVIHPK	3	61	0.370247	308308	88955.8	397264	R	tryptic	-1.24296	-0.571633	0.671326
PL-Scale-Techrep1	FASNEYVQTLAVIHPK	3	64	-1.45994	129591	77485.5	207077	R	tryptic	-0.514294	-0.629149	-0.114856
PL-Scale-Techrep3	FASNEYVQTLAVIHPK	3	48	1.44357	73823.4	122552	196376	R	tryptic	0.506862	0.0557761	-0.451085
PL-Lab-Techrep3	FATALEVFPK	2	56	0.400295	74413.4	24808.3	99221.7	R	tryptic	-1.09846	-0.671079	0.42738
PL-Scale-Techrep3	FAVTLRPGSN	2	51	-0.027283	56696.7	166746	223443	R	partially tryptic	1.07875	0.0557761	-1.02298
PL-Scale-Techrep3	FAVTLRPGSN	2	51	-0.027283	56696.7	166746	223443	R	partially tryptic	1.07875	0.0557761	-1.02298
PL-Lab-Techrep1	FAVTLRPGSNSIER	2	52	-0.31231	148088	182693	330781	R	tryptic	0.210002	-0.0132976	-0.2233
PL-Lab-Techrep3	FAVTLRPGSNSIER	2	56	-0.137935	67921.3	201962	269883	R	tryptic	1.08973	-0.671079	-1.76081
PL-Lab-Techrep1	FAVTLRPGSNSIER	2	52	-0.31231	148088	182693	330781	R	tryptic	0.210002	-0.0132976	-0.2233
PL-Lab-Techrep3	FAVTLRPGSNSIER	2	56	-0.137935	67921.3	201962	269883	R	tryptic	1.08973	-0.671079	-1.76081
PL-Lab-Techrep2	FAVTLRPGSNSIER	3	33	2.63599	9949.39	47213.3	57162.7	R	tryptic	1.55716	-0.571633	-2.1288
PL-Scale-Techrep3	FAVTLRPGSNSIER	2	53	1.52105	60224.9	101533	161758	R	tryptic	0.5223	0.0557761	-0.466524
PL-Scale-Techrep3	FAVTLRPGSNSIER	2	53	1.52105	60224.9	101533	161758	R	tryptic	0.5223	0.0557761	-0.466524
PL-Scale-Techrep1	FAVTLRPGSNSIER	3	45	2.04835	21647.3	55396.7	77044.1	R	tryptic	0.939638	-0.629149	-1.56879
PL-Lab-Techrep1	FDDENFTLK	2	33	0.176585	377.107	1639.63	2016.74	R	tryptic	1.4697	-0.0132976	-1.483
PL-Lab-Techrep2	FDDENFTLK	2	56	-0.764615	233136	113763	346900	R	tryptic	-0.717502	-0.571633	0.145869
PL-Lab-Techrep3	FDDENFTLK	2	59	2.16026	725932	239530	965462	R	tryptic	-1.10878	-0.671079	0.437701
PL-Scale-Techrep3	FDDENFTLK	2	59	-1.73396	120379	123947	244326	R	tryptic	0.029212	0.0557761	0.0265641
PL-Scale-Techrep1	FDDENFTLK	2	57	1.80325	1.30882e+06	691481	2.0003e+06	R	tryptic	-0.638046	-0.629149	0.00889626
PL-Scale-Techrep2	FDDENFTLK	2	75	1.64802	244745	328439	573184	R	tryptic	0.294134	-0.142256	-0.43639
PL-Lab-Techrep1	FDDLIEQTNESENLTEQISGK	2	65	1.46414	1	10423.4	10423.4	K	tryptic	3.91202	-0.0132976	-3.91202
PL-Lab-Techrep3	FDDLIEQTNESENLTEQISGK	3	61	-0.564233	710.814	8743.53	9454.34	K	tryptic	2.50966	-0.671079	-3.18074
PL-Scale-Techrep2	FDGILGMAYSK	2	38	1.75087	11872.1	1382.58	13254.7	K	tryptic	-2.15024	-0.142256	2.00798
PL-Scale-Techrep3	FDLFEK	2	29	1.9764	23924.9	18766.4	42691.4	K	tryptic	-0.24285	0.0557761	0.298626
PL-Lab-Techrep3	FDLMYAK	2	34	1.32909	168662	252428	421090	K	tryptic	0.403226	-0.671079	-1.07431
PL-Lab-Techrep2	FDLMYAK	2	30	-2.21276	20739.2	31650	52389.2	K	tryptic	0.422712	-0.571633	-0.994345
PL-Lab-Techrep1	FDLMYAK	2	43	0.0509236	155556	90176.3	245732	K	tryptic	-0.545235	-0.0132976	0.531938
PL-Scale-Techrep2	FDLMYAK	2	46	-2.10448	121461	104274	225735	K	tryptic	-0.152577	-0.142256	0.0103208
PL-Scale-Techrep1	FDLMYAK	2	31	1.28542	9177.24	8745.19	17922.4	K	tryptic	-0.0482232	-0.629149	-0.580926
PL-Lab-Techrep1	FDPSYSTVR	2	29	-1.82475	9950.25	7411.89	17362.1	R	tryptic	-0.294512	-0.0132976	0.281214
PL-Scale-Techrep3	FDPSYSTVR	2	31	0.916665	18728.4	10707.5	29435.9	R	tryptic	-0.559095	0.0557761	0.614871
PL-Scale-Techrep1	FDPSYSTVR	2	40	2.08087	94792.4	38631.8	133424	R	tryptic	-0.897613	-0.629149	0.268464
PL-Lab-Techrep1	FDQNSQQIYQPWK	2	78	-1.46194	227917	227241	455157	K	tryptic	-0.00296992	-0.0132976	-0.0103277
PL-Lab-Techrep2	FDQNSQQIYQPWK	2	70	-1.31867	13921.3	4078.42	17999.7	K	tryptic	-1.22771	-0.571633	0.656076
PL-Scale-Techrep2	FDSSVIEEAQNLK	2	84	0.309341	119075	14158.1	133233	F	tryptic	-2.12947	-0.142256	1.98721
PL-Lab-Techrep2	FEDPNQVK	2	30	-1.22697	21081.4	11093.6	32175.1	K	tryptic	-0.642021	-0.571633	0.0703883
PL-Lab-Techrep1	FEEGKPIISYQEAK	2	90	-0.265224	3.84979e+06	2.43278e+06	6.28257e+06	K	tryptic	-0.458985	-0.0132976	0.445687
PL-Lab-Techrep3	FEEGKPIISYQEAK	2	69	-0.913874	920639	924103	1.84474e+06	K	tryptic	0.00375541	-0.671079	-0.674835
PL-Lab-Techrep2	FEEGKPIISYQEAK	2	75	-0.79493	776348	663915	1.44026e+06	K	tryptic	-0.156447	-0.571633	-0.415186
PL-Scale-Techrep1	FEEGKPIISYQEAK	2	77	-0.585493	906808	604414	1.51122e+06	K	tryptic	-0.405671	-0.629149	-0.223478
PL-Scale-Techrep3	FEEGKPIISYQEAK	2	84	-3.72996	463172	422203	885374	K	tryptic	-0.092612	0.0557761	0.148388
PL-Scale-Techrep2	FEEGKPIISYQEAK	2	87	1.65233	384702	342355	727057	K	tryptic	-0.11662	-0.142256	-0.0256367
PL-Lab-Techrep3	FEELTPEK	2	27	-2.67799	3973.77	2107.61	6081.38	R	tryptic	-0.634161	-0.671079	-0.0369184
PL-Lab-Techrep2	FEELTPEK	2	33	-0.0402677	4053.04	2248.06	6301.1	R	tryptic	-0.589398	-0.571633	0.0177657
PL-Lab-Techrep2	FEEVSTLIK	2	46	1.99519	11427.1	64888	76315.1	K	tryptic	1.73668	-0.571633	-2.30831
PL-Lab-Techrep3	FENLVADLIK	2	61	-2.07531	66493.2	2610.69	69103.9	K	tryptic	-3.23748	-0.671079	2.5664
PL-Lab-Techrep2	FESVNIDK	2	55	-3.71683	1.43385e+06	5.05008e+06	6.48393e+06	K	tryptic	1.25904	-0.571633	-1.83068
PL-Lab-Techrep3	FESVNIDK	2	53	0.369093	901190	2.19152e+06	3.09271e+06	K	tryptic	0.888636	-0.671079	-1.55971
PL-Lab-Techrep1	FESVNIDK	2	57	1.15649	734083	513004	1.24709e+06	K	tryptic	-0.35834	-0.0132976	0.345042
PL-Lab-Techrep2	FESVNIDK	2	55	-3.71683	1.43385e+06	5.05008e+06	6.48393e+06	K	tryptic	1.25904	-0.571633	-1.83068
PL-Lab-Techrep3	FESVNIDK	2	53	0.369093	901190	2.19152e+06	3.09271e+06	K	tryptic	0.888636	-0.671079	-1.55971
PL-Lab-Techrep1	FESVNIDK	2	57	1.15649	734083	513004	1.24709e+06	K	tryptic	-0.35834	-0.0132976	0.345042
PL-Scale-Techrep1	FESVNIDK	2	51	-1.37195	4.48554e+06	4.57201e+06	9.05755e+06	K	tryptic	0.0190951	-0.629149	-0.648244
PL-Scale-Techrep3	FESVNIDK	2	52	1.86483	2.79249e+06	1.86481e+06	4.6573e+06	K	tryptic	-0.403774	0.0557761	0.45955
PL-Scale-Techrep1	FESVNIDK	2	51	-1.37195	4.48554e+06	4.57201e+06	9.05755e+06	K	tryptic	0.0190951	-0.629149	-0.648244
PL-Scale-Techrep3	FESVNIDK	2	52	1.86483	2.79249e+06	1.86481e+06	4.6573e+06	K	tryptic	-0.403774	0.0557761	0.45955
PL-Lab-Techrep2	FETMDEVIER	2	57	-1.65621	45835.2	46642.2	92477.5	K	tryptic	0.0174529	-0.571633	-0.589086
PL-Lab-Techrep3	FETMDEVIER	2	36	-1.01885	22215.8	11653.6	33869.4	K	tryptic	-0.645192	-0.671079	-0.0258869
PL-Scale-Techrep1	FETMDEVIER	2	40	4.14652	77044.1	55495.9	132540	K	tryptic	-0.328068	-0.629149	-0.301082
PL-Scale-Techrep3	FETMDEVIER	2	68	-0.904158	41640.9	40141	81782	K	tryptic	-0.0366844	0.0557761	0.0924604
PL-Scale-Techrep2	FFDSSVIEEAQNLK	2	102	0.153782	45882.8	1849.24	47732.1	Y	tryptic	-3.21131	-0.142256	3.06906
PL-Lab-Techrep1	FFDYDFGSDER	2	60	-1.0711	21346	1.39341e+06	1.41476e+06	K	tryptic	3.91202	-0.0132976	-3.91202
PL-Lab-Techrep2	FFDYDFGSDER	2	62	3.28862	33281.9	58463.5	91745.4	K	tryptic	0.563389	-0.571633	-1.13502
PL-Lab-Techrep3	FFDYDFGSDER	2	72	0.665857	135643	144986	280629	K	tryptic	0.0666081	-0.671079	-0.737687
PL-Scale-Techrep1	FFDYDFGSDER	2	73	-2.45648	155736	149897	305633	K	tryptic	-0.0382112	-0.629149	-0.590938
PL-Scale-Techrep2	FFDYDFGSDER	2	52	-2.0075	59300	716514	775814	K	tryptic	2.49179	-0.142256	-2.63405
PL-Scale-Techrep3	FFDYDFGSDER	2	70	3.52661	6476.32	159258	165734	K	tryptic	3.20237	0.0557761	-3.1466
PL-Lab-Techrep3	FFDYDFGSDERR	3	42	1.49704	5148.68	5271.13	10419.8	K	tryptic	0.0235054	-0.671079	-0.694585
PL-Lab-Techrep3	FFFESATEER	2	48	-0.398201	1.06398e+06	3.58806e+06	4.65204e+06	K	tryptic	1.2156	-0.671079	-1.88667
PL-Lab-Techrep1	FFFESATEER	2	47	1.72847	95891.1	123893	219784	K	tryptic	0.256205	-0.0132976	-0.269502
PL-Scale-Techrep2	FFFESATEER	2	34	0.822559	171708	148095	319803	K	tryptic	-0.147941	-0.142256	0.0056849
PL-Scale-Techrep1	FFFESATEER	2	30	-0.325074	28081.8	22977.2	51059	K	tryptic	-0.200618	-0.629149	-0.428531
PL-Scale-Techrep3	FFFESATEER	2	41	2.50027	19344.7	46465.6	65810.4	K	tryptic	0.876293	0.0557761	-0.820517
PL-Lab-Techrep3	FFFESATEEREHAIK	3	35	1.20639	46655	42518	89173	K	tryptic	-0.0928518	-0.671079	-0.578227
PL-Lab-Techrep1	FFFESATEEREHAIK	4	33	-0.633597	151713	118111	269824	K	tryptic	-0.250364	-0.0132976	0.237067
PL-Scale-Techrep1	FFFESATEEREHAIK	4	32	1.77341	38255.9	17001.9	55257.8	K	tryptic	-0.810976	-0.629149	0.181826
PL-Lab-Techrep1	FFFVHGPDPNSQTNR	3	52	1.99248	269900	48262	318162	K	tryptic	-1.72141	-0.0132976	1.70811
PL-Lab-Techrep3	FFFVHGPDPNSQTNR	3	50	0.746701	1345.28	8652.53	9997.8	K	tryptic	1.86125	-0.671079	-2.53233
PL-Scale-Techrep1	FFFVHGPDPNSQTNR	3	51	1.768	390871	161837	552708	K	tryptic	-0.881786	-0.629149	0.252637
PL-Lab-Techrep3	FFGNDISK	2	30	-1.57378	3265.97	1487.97	4753.94	R	tryptic	-0.786143	-0.671079	0.115064
PL-Lab-Techrep1	FFITDGEK	2	32	-1.51722	4.41451e+06	868411	5.28292e+06	R	tryptic	-1.62599	-0.0132976	1.61269
PL-Lab-Techrep2	FGDDTESKLPVK	3	33	2.83658	49799.5	1	49799.5	R	tryptic	-3.91202	-0.571633	3.34039
PL-Scale-Techrep1	FGFSLIK	2	29	4.3	43622.6	5351.24	48973.8	R	tryptic	-2.09825	-0.629149	1.4691
PL-Lab-Techrep3	FGGALDGAAR	2	58	-1.97018	36535.1	22188.8	58723.9	R	tryptic	-0.498686	-0.671079	-0.172393
PL-Scale-Techrep1	FGGALDGAAR	2	45	-0.850585	10565.1	3929.41	14494.5	R	tryptic	-0.989066	-0.629149	0.359917
PL-Scale-Techrep3	FGGALDGAAR	2	32	-4.24909	3419.67	5248.72	8668.4	R	tryptic	0.428441	0.0557761	-0.372665
PL-Lab-Techrep3	FGGGTIVENSNYGLK	2	95	1.42841	60401.3	55939.3	116341	K	tryptic	-0.0767421	-0.671079	-0.594337
PL-Lab-Techrep1	FGGGTIVENSNYGLK	2	78	1.31328	69380.5	69821.1	139202	K	tryptic	0.00633008	-0.0132976	-0.0196277
PL-Lab-Techrep3	FGLDATSVGDEGGFAPNILDNK	3	51	-0.831134	1.14031e+07	2.73921e+06	1.41423e+07	R	tryptic	-1.42621	-0.671079	0.755135
PL-Lab-Techrep3	FGQPEITIGTIPGAGGTQR	3	37	1.76981	31575.7	1828.51	33404.2	K	tryptic	-2.84889	-0.671079	2.17781
PL-Lab-Techrep2	FGTSLGQK	2	38	-3.31731	13502.2	1166.84	14669.1	R	tryptic	-2.44856	-0.571633	1.87693
PL-Scale-Techrep3	FGTSLGQK	2	37	-3.68433	14442.5	1286.14	15728.7	R	tryptic	-2.41853	0.0557761	2.47431
PL-Lab-Techrep3	FHIEEEGK	3	34	-0.197513	735.996	230.486	966.482	R	tryptic	-1.16104	-0.671079	0.489956
PL-Lab-Techrep2	FHIEEEGK	3	28	-1.92323	3817.41	1101.82	4919.23	R	tryptic	-1.24261	-0.571633	0.670974
PL-Scale-Techrep1	FHIEEEGK	3	36	-2.52307	11033.3	2094.99	13128.3	R	tryptic	-1.66137	-0.629149	1.03222
PL-Lab-Techrep3	FINENSELLFK	2	65	-0.425679	1.97833e+07	9.32137e+06	2.91047e+07	R	tryptic	-0.75253	-0.671079	0.0814507
PL-Scale-Techrep3	FINENSELLFK	2	80	0.920271	28565.8	33148	61713.8	R	tryptic	0.148775	0.0557761	-0.0929986
PL-Scale-Techrep1	FINENSELLFK	2	80	-0.168574	35393.2	20892.3	56285.5	R	tryptic	-0.527137	-0.629149	-0.102013
PL-Scale-Techrep2	FINENSELLFK	2	83	-0.176418	618079	830991	1449070	R	tryptic	0.296001	-0.142256	-0.438258
PL-Lab-Techrep3	FINSVNR	2	28	0.816647	87298.2	237451	324749	K	tryptic	1.00063	-0.671079	-1.67171
PL-Scale-Techrep2	FINSVNR	2	32	-0.830555	2084.65	1002.47	3087.12	K	tryptic	-0.732129	-0.142256	0.589873
PL-Scale-Techrep1	FINSVNR	2	46	-0.125472	609890	217583	827473	K	tryptic	-1.0307	-0.629149	0.401548
PL-Scale-Techrep3	FINSVNR	2	35	-0.617535	193781	279289	473070	K	tryptic	0.365521	0.0557761	-0.309745
PL-Lab-Techrep1	FKLETYLK	3	36	-1.68975	37654.9	1773.38	39428.3	R	tryptic	-3.05558	-0.0132976	3.04228
PL-Scale-Techrep1	FKLETYLK	3	35	-1.35752	179870	1611.36	181481	R	tryptic	-3.91202	-0.629149	3.28287
PL-Lab-Techrep3	FLDGLYVSEK	2	69	1.10375	279352	41148.1	320500	K	tryptic	-1.91529	-0.671079	1.24421
PL-Lab-Techrep3	FLEIGK	2	32	0.753876	19065.3	41238.3	60303.6	R	tryptic	0.771496	-0.671079	-1.44257
PL-Scale-Techrep3	FLEIGK	2	31	3.60313	42532.1	54452.4	96984.5	R	tryptic	0.247069	0.0557761	-0.191293
PL-Lab-Techrep1	FLEPIIR	2	35	0.154169	9.91918e+07	6.3694e+07	1.62886e+08	K	tryptic	-0.442964	-0.0132976	0.429667
PL-Lab-Techrep2	FLEPIIR	2	27	1.23043	11460.3	199818	211278	K	tryptic	2.85852	-0.571633	-3.43015
PL-Lab-Techrep1	FLEPIIR	2	35	0.154169	9.91918e+07	6.3694e+07	1.62886e+08	K	tryptic	-0.442964	-0.0132976	0.429667
PL-Lab-Techrep2	FLEPIIR	2	27	1.23043	11460.3	199818	211278	K	tryptic	2.85852	-0.571633	-3.43015
PL-Lab-Techrep3	FLEPIIR	2	32	0.0237003	10512.9	81984.3	92497.2	K	tryptic	2.05392	-0.671079	-2.725
PL-Scale-Techrep2	FLEPIIR	2	46	-1.71143	3.48532e+07	2.61876e+07	6.10408e+07	K	tryptic	-0.285857	-0.142256	0.1436
PL-Scale-Techrep1	FLEPIIR	2	30	2.6536	123669	444148	567817	K	tryptic	1.27855	-0.629149	-1.9077
PL-Scale-Techrep3	FLEPIIR	2	35	-2.02613	108768	105749	214518	K	tryptic	-0.0281486	0.0557761	0.0839247
PL-Scale-Techrep2	FLEPIIR	2	46	-1.71143	3.48532e+07	2.61876e+07	6.10408e+07	K	tryptic	-0.285857	-0.142256	0.1436
PL-Scale-Techrep1	FLEPIIR	2	30	2.6536	123669	444148	567817	K	tryptic	1.27855	-0.629149	-1.9077
PL-Scale-Techrep3	FLEPIIR	2	35	-2.02613	108768	105749	214518	K	tryptic	-0.0281486	0.0557761	0.0839247
PL-Lab-Techrep3	FLEPIIRGDEVVSDK	2	64	0.855884	1	358759	358759	K	tryptic	3.91202	-0.671079	-3.91202
PL-Lab-Techrep3	FLEPIIRGDEVVSDK	2	64	0.855884	1	358759	358759	K	tryptic	3.91202	-0.671079	-3.91202
PL-Lab-Techrep2	FLEPIIRGDEVVSDK	2	49	-0.121787	1	17763.4	17763.4	K	tryptic	3.91202	-0.571633	-3.91202
PL-Scale-Techrep3	FLEPIIRGDEVVSDK	2	53	-0.150866	57331.6	207180	264512	K	tryptic	1.28474	0.0557761	-1.22896
PL-Scale-Techrep3	FLEPIIRGDEVVSDK	2	53	-0.150866	57331.6	207180	264512	K	tryptic	1.28474	0.0557761	-1.22896
PL-Lab-Techrep3	FLEPIIRGDEVVSDKPHNIR	4	38	-0.275716	253337	327116	580453	K	tryptic	0.255596	-0.671079	-0.926675
PL-Lab-Techrep1	FLEPIIRGDEVVSDKPHNIR	3	54	1.22062	367578	130826	498404	K	tryptic	-1.03307	-0.0132976	1.01977
PL-Lab-Techrep3	FLEPIIRGDEVVSDKPHNIR	4	38	-0.275716	253337	327116	580453	K	tryptic	0.255596	-0.671079	-0.926675
PL-Lab-Techrep1	FLEPIIRGDEVVSDKPHNIR	3	54	1.22062	367578	130826	498404	K	tryptic	-1.03307	-0.0132976	1.01977
PL-Scale-Techrep3	FLEPIIRGDEVVSDKPHNIR	3	56	1.73542	145339	99896.6	245235	K	tryptic	-0.374932	0.0557761	0.430708
PL-Scale-Techrep3	FLEPIIRGDEVVSDKPHNIR	3	56	1.73542	145339	99896.6	245235	K	tryptic	-0.374932	0.0557761	0.430708
PL-Scale-Techrep2	FLEPIIRGDEVVSDKPHNIR	5	29	-0.403322	12618.1	3331.56	15949.7	K	tryptic	-1.33169	-0.142256	1.18944
PL-Lab-Techrep3	FLEPQADR	2	44	-0.403005	175320	443094	618413	K	tryptic	0.927171	-0.671079	-1.59825
PL-Lab-Techrep2	FLEPQADR	2	41	2.17393	8233.26	3646.15	11879.4	K	tryptic	-0.814511	-0.571633	0.242879
PL-Scale-Techrep1	FLEPQADR	2	46	0.615035	989396	447665	1.43706e+06	K	tryptic	-0.793049	-0.629149	0.1639
PL-Scale-Techrep3	FLEPQADR	2	38	-0.519591	121818	183545	305363	K	tryptic	0.409933	0.0557761	-0.354157
PL-Lab-Techrep2	FLEPQADRVR	2	30	1.28229	3636.57	211.247	3847.82	K	tryptic	-2.84577	-0.571633	2.27414
PL-Scale-Techrep2	FLEPQADRVR	2	32	-0.239153	7453.01	2352.87	9805.88	K	tryptic	-1.15298	-0.142256	1.01072
PL-Lab-Techrep3	FLGAANLNLDK	2	58	1.73916	24159.1	34264.3	58423.4	K	tryptic	0.349441	-0.671079	-1.02052
PL-Lab-Techrep2	FLGAANLNLDK	2	45	-3.06692	4115.58	2381.66	6497.24	K	tryptic	-0.54698	-0.571633	-0.0246522
PL-Lab-Techrep1	FLGAANLNLDK	2	63	0.910227	113878	98913.6	212791	K	tryptic	-0.140879	-0.0132976	0.127582
PL-Scale-Techrep3	FLGAANLNLDK	2	63	2.98321	48527.2	56809.8	105337	K	tryptic	0.157584	0.0557761	-0.101808
PL-Scale-Techrep1	FLGAANLNLDK	2	34	0.0872082	52695.4	55656.4	108352	K	tryptic	0.0546696	-0.629149	-0.683819
PL-Lab-Techrep2	FLGDEETVK	2	50	-0.300474	29562.4	12563.5	42126	K	tryptic	-0.855706	-0.571633	0.284073
PL-Lab-Techrep3	FLGDEETVK	2	43	-1.20656	3924.3	1275.32	5199.62	K	tryptic	-1.124	-0.671079	0.452916
PL-Scale-Techrep1	FLGDEETVK	2	38	-0.176173	25381.4	8907.37	34288.8	K	tryptic	-1.04714	-0.629149	0.41799
PL-Scale-Techrep3	FLGDEETVK	2	42	-3.63351	7703.23	8255.09	15958.3	K	tryptic	0.06919	0.0557761	-0.0134139
PL-Lab-Techrep2	FLQDDDEVIIR	2	77	-1.32343	19874.9	7731.17	27606.1	K	tryptic	-0.944198	-0.571633	0.372566
PL-Lab-Techrep3	FLQDDDEVIIR	2	70	1.83303	26464.9	8439.63	34904.5	K	tryptic	-1.14288	-0.671079	0.4718
PL-Lab-Techrep2	FLSHLEQK	3	32	1.73994	63794	19739.6	83533.6	R	tryptic	-1.17303	-0.571633	0.601399
PL-Scale-Techrep3	FLSHLEQK	3	38	-1.04511	20070.1	15187.6	35257.8	R	tryptic	-0.278751	0.0557761	0.334527
PL-Scale-Techrep1	FLSHLEQK	3	37	-1.51165	30539.8	20234.3	50774.1	R	tryptic	-0.41165	-0.629149	-0.2175
PL-Lab-Techrep1	FLSSMDESNTK	2	51	1.60129	129757	54642.6	184399	F	tryptic	-0.864849	-0.0132976	0.851551
PL-Lab-Techrep1	FLSSMDESNTK	2	51	1.60129	129757	54642.6	184399	F	tryptic	-0.864849	-0.0132976	0.851551
PL-Lab-Techrep3	FLSSMDESNTK	2	60	0.379295	2799.14	13993.7	16792.8	F	tryptic	1.60929	-0.671079	-2.28037
PL-Scale-Techrep1	FLSSMDESNTK	2	52	-0.765739	66752.3	25323.8	92076.1	F	tryptic	-0.969246	-0.629149	0.340096
PL-Scale-Techrep3	FLSSMDESNTK	2	54	1.05233	14622	20205.2	34827.2	F	tryptic	0.323412	0.0557761	-0.267636
PL-Lab-Techrep1	FLWWYK	2	27	-0.135435	3.06324e+07	2.751e+07	5.81425e+07	K	tryptic	-0.107509	-0.0132976	0.0942117
PL-Lab-Techrep1	FLWWYK	2	27	-0.135435	3.06324e+07	2.751e+07	5.81425e+07	K	tryptic	-0.107509	-0.0132976	0.0942117
PL-Lab-Techrep3	FMEQHPEMDFSK	3	38	2.06638	10768.3	2752.18	13520.5	K	tryptic	-1.36421	-0.671079	0.693133
PL-Lab-Techrep1	FMQMDEFVVNLK	2	76	-0.361442	114688	208708	323396	N	tryptic	0.59872	-0.0132976	-0.612017
PL-Lab-Techrep1	FMQMDEFVVNLK	2	76	-0.361442	114688	208708	323396	N	tryptic	0.59872	-0.0132976	-0.612017
PL-Lab-Techrep1	FMQMDEFVVNLK	2	76	-0.361442	114688	208708	323396	N	tryptic	0.59872	-0.0132976	-0.612017
PL-Scale-Techrep1	FMQMDEFVVNLK	2	77	-1.22556	52213.5	345167	397380	N	tryptic	1.88869	-0.629149	-2.51784
PL-Scale-Techrep1	FMQMDEFVVNLK	2	77	-1.22556	52213.5	345167	397380	N	tryptic	1.88869	-0.629149	-2.51784
PL-Lab-Techrep2	FNEEIAPVTITVK	2	34	-2.35279	1578.22	197.92	1776.14	R	tryptic	-2.07619	-0.571633	1.50455
PL-Lab-Techrep3	FNEEIAPVTITVK	2	57	-0.108421	241824	17336.8	259161	R	tryptic	-2.63538	-0.671079	1.9643
PL-Lab-Techrep1	FNEEIAPVTITVK	2	74	-0.66519	293309	31948.7	325257	R	tryptic	-2.21709	-0.0132976	2.2038
PL-Scale-Techrep1	FNEEIAPVTITVK	2	66	2.16029	617122	27579.4	644702	R	tryptic	-3.108	-0.629149	2.47885
PL-Scale-Techrep2	FNEEIAPVTITVK	2	61	-1.22259	239710	41253.5	280964	R	tryptic	-1.75969	-0.142256	1.61744
PL-Scale-Techrep3	FNEEIAPVTITVK	2	52	-0.869401	70455.1	15816.6	86271.6	R	tryptic	-1.49392	0.0557761	1.54969
PL-Lab-Techrep2	FNLEK	2	31	0.963962	28621.9	43661.5	72283.4	K	tryptic	0.422296	-0.571633	-0.993928
PL-Scale-Techrep2	FNVNEQMYLYALSVAVIHRPDTK	4	58	-2.79706	219987	249819	469805	R	tryptic	0.127168	-0.142256	-0.269424
PL-Scale-Techrep2	FNVNEQMYLYALSVAVIHRPDTK	4	58	-2.79706	219987	249819	469805	R	tryptic	0.127168	-0.142256	-0.269424
PL-Lab-Techrep1	FNVPVEFGLK	2	65	1.16737	9.1297e+07	9.7116e+07	1.88413e+08	K	tryptic	0.061788	-0.0132976	-0.0750856
PL-Lab-Techrep2	FNVPVEFGLK	2	65	2.51871	1.65159e+06	2.53512e+06	4.18672e+06	K	tryptic	0.428502	-0.571633	-1.00013
PL-Lab-Techrep3	FNVPVEFGLK	2	59	0.729563	1.08909e+06	1.43212e+06	2.52121e+06	K	tryptic	0.273811	-0.671079	-0.94489
PL-Scale-Techrep3	FNVPVEFGLK	2	64	0.577267	4.13237e+06	5.27293e+06	9.4053e+06	K	tryptic	0.243737	0.0557761	-0.187961
PL-Scale-Techrep1	FNVPVEFGLK	2	65	0.914361	3.81321e+06	4.95347e+06	8.76667e+06	K	tryptic	0.261617	-0.629149	-0.890766
PL-Scale-Techrep3	FNVPVEFGLK	2	64	0.577267	4.13237e+06	5.27293e+06	9.4053e+06	K	tryptic	0.243737	0.0557761	-0.187961
PL-Scale-Techrep1	FNVPVEFGLK	2	65	0.914361	3.81321e+06	4.95347e+06	8.76667e+06	K	tryptic	0.261617	-0.629149	-0.890766
PL-Scale-Techrep2	FNVPVEFGLK	2	66	-2.36489	426802	1.12165e+06	1.54845e+06	K	tryptic	0.966234	-0.142256	-1.10849
PL-Lab-Techrep2	FPAIYEIYPNYFFDSSVIEEAQNLK	3	108	-1.77069	3.61644e+06	8.94504e+06	1.25615e+07	K	tryptic	0.905609	-0.571633	-1.47724
PL-Lab-Techrep3	FPAIYEIYPNYFFDSSVIEEAQNLK	3	113	1.02504	102730	116529	219259	K	tryptic	0.126033	-0.671079	-0.797112
PL-Lab-Techrep2	FPAIYEIYPNYFFDSSVIEEAQNLK	3	108	-1.77069	3.61644e+06	8.94504e+06	1.25615e+07	K	tryptic	0.905609	-0.571633	-1.47724
PL-Lab-Techrep3	FPAIYEIYPNYFFDSSVIEEAQNLK	3	113	1.02504	102730	116529	219259	K	tryptic	0.126033	-0.671079	-0.797112
PL-Scale-Techrep1	FPAIYEIYPNYFFDSSVIEEAQNLK	3	109	-0.240823	2.1271e+07	5.02409e+07	7.15119e+07	K	tryptic	0.859484	-0.629149	-1.48863
PL-Scale-Techrep2	FPAIYEIYPNYFFDSSVIEEAQNLK	2	115	0.309219	1.18738e+06	1.14137e+06	2.32875e+06	K	tryptic	-0.0395228	-0.142256	-0.102734
PL-Scale-Techrep3	FPAIYEIYPNYFFDSSVIEEAQNLK	3	112	-2.41194	418861	301626	720486	K	tryptic	-0.328352	0.0557761	0.384128
PL-Scale-Techrep1	FPAIYEIYPNYFFDSSVIEEAQNLK	3	109	-0.240823	2.1271e+07	5.02409e+07	7.15119e+07	K	tryptic	0.859484	-0.629149	-1.48863
PL-Scale-Techrep2	FPAIYEIYPNYFFDSSVIEEAQNLK	2	115	0.309219	1.18738e+06	1.14137e+06	2.32875e+06	K	tryptic	-0.0395228	-0.142256	-0.102734
PL-Scale-Techrep3	FPAIYEIYPNYFFDSSVIEEAQNLK	3	112	-2.41194	418861	301626	720486	K	tryptic	-0.328352	0.0557761	0.384128
PL-Lab-Techrep1	FPEDFRK	2	32	1.66018	84715.4	71042.7	155758	K	tryptic	-0.176016	-0.0132976	0.162718
PL-Lab-Techrep3	FPEDFRK	3	31	0.218874	28285.6	42420	70705.6	K	tryptic	0.405266	-0.671079	-1.07635
PL-Scale-Techrep1	FPEDFRK	2	42	-3.45751	292938	208686	501624	K	tryptic	-0.339128	-0.629149	-0.290021
PL-Scale-Techrep3	FPEDFRK	2	33	-2.29968	5436.51	6701.94	12138.4	K	tryptic	0.209259	0.0557761	-0.153483
PL-Scale-Techrep2	FPEDFRK	3	36	-0.0280056	3117.35	2616.53	5733.89	K	tryptic	-0.175133	-0.142256	0.0328766
PL-Lab-Techrep2	FQFVSQNNFEEFAK	2	105	-1.249	12049.2	23275.7	35324.9	K	tryptic	0.658417	-0.571633	-1.23005
PL-Lab-Techrep1	FQFVSQNNFEEFAK	2	121	-4.10068	352843	350832	703674	K	tryptic	-0.00571498	-0.0132976	-0.00758265
PL-Lab-Techrep3	FQFVSQNNFEEFAK	2	110	0.647231	227518	67665.6	295183	K	tryptic	-1.21265	-0.671079	0.541572
PL-Scale-Techrep2	FQFVSQNNFEEFAK	2	74	2.16706	30973.7	14796.4	45770	K	tryptic	-0.738756	-0.142256	0.5965
PL-Scale-Techrep3	FQFVSQNNFEEFAK	2	106	0.043497	270477	193240	463717	K	tryptic	-0.336253	0.0557761	0.392029
PL-Scale-Techrep1	FQFVSQNNFEEFAK	2	106	0.196497	314119	553917	868037	K	tryptic	0.567242	-0.629149	-1.19639
PL-Lab-Techrep3	FQQGVQTLLK	2	80	-0.431547	1.66884e+06	2.01775e+06	3.68659e+06	K	tryptic	0.189851	-0.671079	-0.860931
PL-Lab-Techrep2	FQQGVQTLLK	2	80	-2.15006	443528	1.27027e+06	1.7138e+06	K	tryptic	1.05223	-0.571633	-1.62386
PL-Scale-Techrep1	FQQGVQTLLK	2	82	-1.43176	3.58937e+07	4.45811e+07	8.04748e+07	K	tryptic	0.216748	-0.629149	-0.845898
PL-Scale-Techrep3	FQQGVQTLLK	2	84	0.0297868	2.16308e+07	2.49922e+07	4.6623e+07	K	tryptic	0.144444	0.0557761	-0.0886681
PL-Lab-Techrep2	FQTVTSIEGNTFK	2	77	1.56389	31968.5	90452.2	122421	K	tryptic	1.04007	-0.571633	-1.6117
PL-Lab-Techrep1	FQTVTSIEGNTFK	2	82	1.56826	479346	608271	1.08762e+06	K	tryptic	0.238199	-0.0132976	-0.251496
PL-Lab-Techrep3	FQTVTSIEGNTFK	2	94	0.904784	182715	118110	300826	K	tryptic	-0.436309	-0.671079	-0.23477
PL-Scale-Techrep3	FQTVTSIEGNTFK	2	98	4.31726	108629	72307.6	180936	K	tryptic	-0.407007	0.0557761	0.462784
PL-Scale-Techrep2	FQTVTSIEGNTFK	2	82	-2.79275	584131	553940	1.13807e+06	K	tryptic	-0.0530681	-0.142256	-0.0891883
PL-Scale-Techrep1	FQTVTSIEGNTFK	2	78	-1.54894	27280	48250.5	75530.5	K	tryptic	0.57025	-0.629149	-1.1994
PL-Lab-Techrep3	FRNGLAFPQR	3	54	2.86078	71332	30602.8	101935	R	tryptic	-0.846254	-0.671079	0.175174
PL-Lab-Techrep2	FRNGLAFPQR	3	35	-1.54804	11429.9	8783.92	20213.9	R	tryptic	-0.263313	-0.571633	-0.30832
PL-Scale-Techrep1	FRNGLAFPQR	3	46	-0.511385	255529	296298	551827	R	tryptic	0.148033	-0.629149	-0.777182
PL-Scale-Techrep3	FRNGLAFPQR	3	60	-1.80552	245899	197926	443825	R	tryptic	-0.217026	0.0557761	0.272802
PL-Scale-Techrep1	FRNGLAFPQR	3	46	-0.511385	255529	296298	551827	R	tryptic	0.148033	-0.629149	-0.777182
PL-Scale-Techrep3	FRNGLAFPQR	3	60	-1.80552	245899	197926	443825	R	tryptic	-0.217026	0.0557761	0.272802
PL-Lab-Techrep1	FRQEIEDDVEEVK	3	77	-0.212066	234253	199425	433678	K	tryptic	-0.160966	-0.0132976	0.147669
PL-Scale-Techrep3	FSDTIVPR	2	35	-4.77456	40840.5	11397.1	52237.6	R	tryptic	-1.27632	0.0557761	1.33209
PL-Scale-Techrep2	FSDTIVPR	2	49	0.82043	93595.5	36527.1	130123	R	tryptic	-0.940928	-0.142256	0.798672
PL-Lab-Techrep3	FSRGEESLLESQIK	3	31	0.551962	36987.3	6710.09	43697.4	K	tryptic	-1.70696	-0.671079	1.03588
PL-Lab-Techrep2	FSSLNEVITR	2	41	1.58018	1113.14	72.2214	1185.37	K	tryptic	-2.73521	-0.571633	2.16358
PL-Lab-Techrep3	FSSLNEVITR	2	79	-2.23501	22285.8	307.107	22592.9	K	tryptic	-3.91202	-0.671079	3.24094
PL-Scale-Techrep3	FSSLNEVITR	2	28	-1.06421	323373	21761.1	345134	K	tryptic	-2.69869	0.0557761	2.75446
PL-Lab-Techrep1	FSSLPYYK	2	53	2.04133	2.92158e+07	2.8003e+07	5.72188e+07	R	tryptic	-0.0423962	-0.0132976	0.0290986
PL-Lab-Techrep2	FSSLPYYK	2	48	-0.742525	172052	525176	697228	R	tryptic	1.11593	-0.571633	-1.68757
PL-Lab-Techrep1	FSSLPYYK	2	53	2.04133	2.92158e+07	2.8003e+07	5.72188e+07	R	tryptic	-0.0423962	-0.0132976	0.0290986
PL-Lab-Techrep2	FSSLPYYK	2	48	-0.742525	172052	525176	697228	R	tryptic	1.11593	-0.571633	-1.68757
PL-Scale-Techrep2	FSSLPYYK	2	52	1.50343	668776	372250	1.04103e+06	R	tryptic	-0.585882	-0.142256	0.443626
PL-Scale-Techrep2	FSSLPYYK	2	52	1.50343	668776	372250	1.04103e+06	R	tryptic	-0.585882	-0.142256	0.443626
PL-Lab-Techrep1	FSTINPADGSVIAEISEGDK	2	69	1.2973	1	10611.5	10611.5	K	tryptic	3.91202	-0.0132976	-3.91202
PL-Lab-Techrep3	FSTINPADGSVIAEISEGDK	2	150	1.30596	7666.53	100835	108501	K	tryptic	2.57662	-0.671079	-3.2477
PL-Scale-Techrep1	FSTINPADGSVIAEISEGDK	2	147	1.28338	102880	346440	449319	K	tryptic	1.21415	-0.629149	-1.8433
PL-Scale-Techrep1	FSTINPADGSVIAEISEGDKADVDK	3	86	0.754739	162245	1	162245	K	tryptic	-3.91202	-0.629149	3.28287
PL-Lab-Techrep1	FSVSPVVR	2	40	-1.69831	45343.4	55741.8	101085	K	tryptic	0.206467	-0.0132976	-0.219764
PL-Lab-Techrep2	FSVSPVVR	2	36	2.62361	289800	188970	478770	K	tryptic	-0.427601	-0.571633	-0.144031
PL-Lab-Techrep3	FSVSPVVR	2	30	1.30689	253702	87094.6	340797	K	tryptic	-1.06917	-0.671079	0.398087
PL-Scale-Techrep3	FSVSPVVR	2	32	1.43933	71780.6	76495.9	148277	K	tryptic	0.0636231	0.0557761	-0.00784705
PL-Scale-Techrep1	FSVSPVVR	2	33	1.35294	111464	66455.6	177920	K	tryptic	-0.517172	-0.629149	-0.111978
PL-Lab-Techrep2	FSYHETNHFDSEK	3	43	-2.38705	34427.4	290485	324912	R	tryptic	2.1327	-0.571633	-2.70433
PL-Lab-Techrep3	FSYHETNHFDSEK	2	89	-1.83337	111300	187439	298738	R	tryptic	0.521225	-0.671079	-1.1923
PL-Lab-Techrep2	FSYHETNHFDSEK	3	43	-2.38705	34427.4	290485	324912	R	tryptic	2.1327	-0.571633	-2.70433
PL-Lab-Techrep3	FSYHETNHFDSEK	2	89	-1.83337	111300	187439	298738	R	tryptic	0.521225	-0.671079	-1.1923
PL-Lab-Techrep1	FSYHETNHFDSEK	2	60	1.61388	31950.7	12472.1	44422.8	R	tryptic	-0.940699	-0.0132976	0.927402
PL-Scale-Techrep1	FSYHETNHFDSEK	2	91	-3.46629	143399	341073	484472	R	tryptic	0.866468	-0.629149	-1.49562
PL-Scale-Techrep3	FSYHETNHFDSEK	2	87	1.56514	102418	94765.7	197184	R	tryptic	-0.0776561	0.0557761	0.133432
PL-Scale-Techrep1	FSYHETNHFDSEK	2	91	-3.46629	143399	341073	484472	R	tryptic	0.866468	-0.629149	-1.49562
PL-Scale-Techrep3	FSYHETNHFDSEK	2	87	1.56514	102418	94765.7	197184	R	tryptic	-0.0776561	0.0557761	0.133432
PL-Scale-Techrep2	FSYHETNHFDSEK	2	45	1.22116	17174.4	6130.14	23304.6	R	tryptic	-1.0302	-0.142256	0.887947
PL-Lab-Techrep1	FTDQLGTIAK	2	47	-0.517276	59337	51942.9	111280	K	tryptic	-0.133087	-0.0132976	0.11979
PL-Scale-Techrep2	FTDQLGTIAK	2	73	-0.343134	338042	117361	455403	K	tryptic	-1.05791	-0.142256	0.915657
PL-Lab-Techrep3	FTDTYSLK	2	42	-0.352081	30193.9	15508.4	45702.3	K	tryptic	-0.66626	-0.671079	-0.00481885
PL-Lab-Techrep2	FTDTYSLK	2	49	1.81288	69493.9	13825	83318.9	K	tryptic	-1.61476	-0.571633	1.04313
PL-Lab-Techrep3	FTFQTEVNR	2	51	1.10721	52869.7	3748.68	56618.4	K	tryptic	-2.64643	-0.671079	1.97535
PL-Lab-Techrep3	FTGLETR	2	35	0.784279	3580.21	7511.91	11092.1	R	tryptic	0.741068	-0.671079	-1.41215
PL-Lab-Techrep2	FTPMIK	2	28	3.23661	54304.9	8767.83	63072.7	K	tryptic	-1.82353	-0.571633	1.25189
PL-Lab-Techrep3	FTYPTQHK	2	42	-2.95263	6452.97	8678.03	15131	K	tryptic	0.296254	-0.671079	-0.967333
PL-Lab-Techrep1	FTYPTQHK	2	34	-1.30589	1131.4	6913.5	8044.91	K	tryptic	1.81002	-0.0132976	-1.82332
PL-Scale-Techrep1	FTYPTQHK	2	42	0.153706	99521.1	37770.6	137292	K	tryptic	-0.968838	-0.629149	0.339689
PL-Scale-Techrep2	FTYPTQHK	2	34	0.999802	14787.9	7250.68	22038.6	K	tryptic	-0.712712	-0.142256	0.570456
PL-Lab-Techrep1	FVENEAGWSR	2	67	0.0154517	1.89203e+06	1.07977e+06	2.9718e+06	K	tryptic	-0.560907	-0.0132976	0.547609
PL-Lab-Techrep3	FVENEAGWSR	2	69	-0.521523	62492.3	94745.9	157238	K	tryptic	0.416155	-0.671079	-1.08723
PL-Lab-Techrep1	FVENEAGWSR	2	67	0.0154517	1.89203e+06	1.07977e+06	2.9718e+06	K	tryptic	-0.560907	-0.0132976	0.547609
PL-Lab-Techrep3	FVENEAGWSR	2	69	-0.521523	62492.3	94745.9	157238	K	tryptic	0.416155	-0.671079	-1.08723
PL-Lab-Techrep2	FVENEAGWSR	2	68	0.609354	6103.22	57528.8	63632	K	tryptic	2.24347	-0.571633	-2.8151
PL-Scale-Techrep1	FVENEAGWSR	2	70	1.48969	139189	422843	562032	K	tryptic	1.11117	-0.629149	-1.74032
PL-Scale-Techrep3	FVENEAGWSR	2	72	-0.535498	164933	117377	282310	K	tryptic	-0.340152	0.0557761	0.395928
PL-Scale-Techrep1	FVENEAGWSR	2	70	1.48969	139189	422843	562032	K	tryptic	1.11117	-0.629149	-1.74032
PL-Scale-Techrep3	FVENEAGWSR	2	72	-0.535498	164933	117377	282310	K	tryptic	-0.340152	0.0557761	0.395928
PL-Lab-Techrep3	FVHPMPAELEGK	3	32	-0.220714	161667	47902	209569	K	tryptic	-1.21638	-0.671079	0.5453
PL-Scale-Techrep3	FVHPMPAELEGK	3	48	1.50629	58726.5	46142.8	104869	K	tryptic	-0.241151	0.0557761	0.296927
PL-Lab-Techrep3	FVQNQMLVDNLR	2	85	1.89382	376529	408714	785243	K	tryptic	0.0820195	-0.671079	-0.753099
PL-Lab-Techrep1	FVQNQMLVDNLR	2	102	1.31956	242337	367770	610107	K	tryptic	0.417128	-0.0132976	-0.430426
PL-Scale-Techrep2	FVQNQMLVDNLR	2	94	-0.0301114	118361	94747.9	213109	K	tryptic	-0.22252	-0.142256	0.0802631
PL-Scale-Techrep3	FVQNQMLVDNLR	2	98	1.52918	183990	346329	530319	K	tryptic	0.632506	0.0557761	-0.57673
PL-Lab-Techrep3	FVSLAETANK	2	31	-1.07718	22118.3	12788.3	34906.6	R	tryptic	-0.547876	-0.671079	-0.123203
PL-Scale-Techrep1	FVSLAETANK	2	64	0.810429	185256	83704.6	268961	R	tryptic	-0.794446	-0.629149	0.165297
PL-Lab-Techrep2	FVVGSCQVTAR	2	57	1.47295	7150.67	2779.41	9930.08	R	tryptic	-0.944966	-0.571633	0.373333
PL-Scale-Techrep2	FYEQFSK	2	27	-0.45481	453743	557563	1.01131e+06	K	tryptic	0.206044	-0.142256	-0.3483
PL-Lab-Techrep2	FYGMYDILAR	2	79	1.57922	1.05446e+06	3.6242e+06	4.67866e+06	K	tryptic	1.23461	-0.571633	-1.80624
PL-Lab-Techrep1	FYGMYDILAR	2	72	-0.288897	825341	998877	1.82422e+06	K	tryptic	0.190836	-0.0132976	-0.204133
PL-Lab-Techrep3	FYGMYDILAR	2	76	-0.996109	273223	270072	543295	K	tryptic	-0.0116004	-0.671079	-0.659479
PL-Lab-Techrep2	FYGMYDILAR	2	79	1.57922	1.05446e+06	3.6242e+06	4.67866e+06	K	tryptic	1.23461	-0.571633	-1.80624
PL-Lab-Techrep1	FYGMYDILAR	2	72	-0.288897	825341	998877	1.82422e+06	K	tryptic	0.190836	-0.0132976	-0.204133
PL-Lab-Techrep3	FYGMYDILAR	2	76	-0.996109	273223	270072	543295	K	tryptic	-0.0116004	-0.671079	-0.659479
PL-Scale-Techrep2	FYGMYDILAR	2	72	1.07664	1.64655e+06	1.76642e+06	3.41297e+06	K	tryptic	0.0702687	-0.142256	-0.212525
PL-Scale-Techrep1	FYGMYDILAR	2	75	3.38373	838141	1.78936e+06	2.6275e+06	K	tryptic	0.758425	-0.629149	-1.38757
PL-Scale-Techrep3	FYGMYDILAR	2	76	-1.81306	578523	449944	1.02847e+06	K	tryptic	-0.251356	0.0557761	0.307132
PL-Scale-Techrep2	FYGMYDILAR	2	72	1.07664	1.64655e+06	1.76642e+06	3.41297e+06	K	tryptic	0.0702687	-0.142256	-0.212525
PL-Scale-Techrep1	FYGMYDILAR	2	75	3.38373	838141	1.78936e+06	2.6275e+06	K	tryptic	0.758425	-0.629149	-1.38757
PL-Scale-Techrep3	FYGMYDILAR	2	76	-1.81306	578523	449944	1.02847e+06	K	tryptic	-0.251356	0.0557761	0.307132
PL-Scale-Techrep1	FYTHQLNK	3	43	0.49055	21672.9	3896.83	25569.7	K	tryptic	-1.7159	-0.629149	1.08675
PL-Lab-Techrep2	FYVDYVDNK	2	61	-0.125122	28214.9	3.50054e+06	3.52875e+06	K	tryptic	3.91202	-0.571633	-3.91202
PL-Lab-Techrep1	FYVDYVDNK	2	66	1.72884	2259.03	103752	106011	K	tryptic	3.82707	-0.0132976	-3.84037
PL-Lab-Techrep2	FYVDYVDNK	2	61	-0.125122	28214.9	3.50054e+06	3.52875e+06	K	tryptic	3.91202	-0.571633	-3.91202
PL-Lab-Techrep1	FYVDYVDNK	2	66	1.72884	2259.03	103752	106011	K	tryptic	3.82707	-0.0132976	-3.84037
PL-Lab-Techrep3	FYVDYVDNK	2	63	-0.364818	1495.36	63580.6	65075.9	K	tryptic	3.74994	-0.671079	-3.91202
PL-Scale-Techrep1	FYVDYVDNK	2	60	-1.69248	343116	5.11666e+06	5.45977e+06	K	tryptic	2.70219	-0.629149	-3.33134
PL-Scale-Techrep1	FYVDYVDNK	2	60	-1.69248	343116	5.11666e+06	5.45977e+06	K	tryptic	2.70219	-0.629149	-3.33134
PL-Scale-Techrep3	FYVDYVDNK	2	70	-1.18468	20286.6	37952	58238.6	K	tryptic	0.626359	0.0557761	-0.570583
PL-Scale-Techrep2	FYVDYVDNK	2	62	0.677643	1462.58	46305.3	47767.9	K	tryptic	3.45506	-0.142256	-3.59731
PL-Lab-Techrep3	FYVDYVDNKYEYNER	2	87	0.89834	413891	177299	591190	K	tryptic	-0.847763	-0.671079	0.176683
PL-Lab-Techrep1	FYVDYVDNKYEYNER	2	84	3.05558	400566	65447.5	466013	K	tryptic	-1.81163	-0.0132976	1.79833
PL-Lab-Techrep2	FYVDYVDNKYEYNER	2	92	0.18038	64964.1	175784	240748	K	tryptic	0.995419	-0.571633	-1.56705
PL-Lab-Techrep3	FYVDYVDNKYEYNER	2	87	0.89834	413891	177299	591190	K	tryptic	-0.847763	-0.671079	0.176683
PL-Lab-Techrep1	FYVDYVDNKYEYNER	2	84	3.05558	400566	65447.5	466013	K	tryptic	-1.81163	-0.0132976	1.79833
PL-Lab-Techrep2	FYVDYVDNKYEYNER	2	92	0.18038	64964.1	175784	240748	K	tryptic	0.995419	-0.571633	-1.56705
PL-Scale-Techrep2	FYVDYVDNKYEYNER	2	89	-2.21874	717508	253916	971425	K	tryptic	-1.03878	-0.142256	0.896524
PL-Scale-Techrep1	FYVDYVDNKYEYNER	2	104	-4.12125	225882	148107	373989	K	tryptic	-0.42208	-0.629149	-0.207069
PL-Scale-Techrep3	FYVDYVDNKYEYNER	2	82	1.66504	125425	32795.4	158221	K	tryptic	-1.34142	0.0557761	1.3972
PL-Scale-Techrep2	FYVDYVDNKYEYNER	2	89	-2.21874	717508	253916	971425	K	tryptic	-1.03878	-0.142256	0.896524
PL-Scale-Techrep1	FYVDYVDNKYEYNER	2	104	-4.12125	225882	148107	373989	K	tryptic	-0.42208	-0.629149	-0.207069
PL-Scale-Techrep3	FYVDYVDNKYEYNER	2	82	1.66504	125425	32795.4	158221	K	tryptic	-1.34142	0.0557761	1.3972
PL-Scale-Techrep1	GACQNIIPAATGAAK	2	111	1.095	282027	57962	339989	R	tryptic	-1.58222	-0.629149	0.953067
PL-Scale-Techrep1	GAGFTNSLR	2	60	-0.932286	15526.8	5057.43	20584.2	K	tryptic	-1.12171	-0.629149	0.492559
PL-Lab-Techrep3	GAHSISEIMSGTSNK	3	47	1.7051	54651.3	1783.37	56434.6	K	tryptic	-3.42247	-0.671079	2.75139
PL-Lab-Techrep2	GAIILAK	2	41	-0.479611	5949.45	1756.47	7705.93	R	tryptic	-1.21999	-0.571633	0.64836
PL-Lab-Techrep3	GAIILAK	2	39	0.443387	5401.46	1106.25	6507.71	R	tryptic	-1.58569	-0.671079	0.91461
PL-Lab-Techrep2	GALSCLLDGK	2	76	2.1308	146230	55975.6	202206	K	tryptic	-0.960267	-0.571633	0.388634
PL-Scale-Techrep3	GALSCLLDGK	2	84	4.4426	106519	24191.6	130711	K	tryptic	-1.48232	0.0557761	1.5381
PL-Scale-Techrep1	GANPVEIR	2	51	0.983869	25662.6	422.563	26085.2	K	tryptic	-3.91202	-0.629149	3.28287
PL-Scale-Techrep1	GANPVEIRR	3	32	-0.784744	4401.72	91.1124	4492.83	K	tryptic	-3.87766	-0.629149	3.24851
PL-Scale-Techrep1	GANQSGINFGNTR	2	88	-0.565475	13209.7	5957.96	19167.7	K	tryptic	-0.796225	-0.629149	0.167076
PL-Scale-Techrep3	GAQYLYLH	2	64	-0.0846165	10610.1	35162.7	45772.9	R	partially tryptic	1.19818	0.0557761	-1.1424
PL-Scale-Techrep1	GAQYLYLHQ	2	48	1.84509	19432.9	363718	383151	R	partially tryptic	2.92941	-0.629149	-3.55856
PL-Scale-Techrep1	GAQYLYLHQ	2	48	1.84509	19432.9	363718	383151	R	partially tryptic	2.92941	-0.629149	-3.55856
PL-Lab-Techrep1	GAQYLYLHQQ	2	65	-1.11053	19201.8	135197	154399	R	partially tryptic	1.95173	-0.0132976	-1.96503
PL-Scale-Techrep2	GAQYLYLHQQ	2	51	-0.0752327	240.931	12024.9	12265.9	R	partially tryptic	3.91023	-0.142256	-3.91202
PL-Lab-Techrep3	GAQYLYLHQQ	2	54	0.993673	817086	1.91646e+07	1.99817e+07	R	partially tryptic	3.15508	-0.671079	-3.82616
PL-Lab-Techrep3	GAQYLYLHQQ	2	54	0.993673	817086	1.91646e+07	1.99817e+07	R	partially tryptic	3.15508	-0.671079	-3.82616
PL-Lab-Techrep2	GAQYLYLHQQ	2	70	2.62382	6114.22	118952	125066	R	partially tryptic	2.9681	-0.571633	-3.53973
PL-Scale-Techrep1	GAQYLYLHQQ	2	64	-0.115252	103238	1.05915e+06	1.16239e+06	R	partially tryptic	2.32818	-0.629149	-2.95733
PL-Scale-Techrep1	GAQYLYLHQQ	2	64	-0.115252	103238	1.05915e+06	1.16239e+06	R	partially tryptic	2.32818	-0.629149	-2.95733
PL-Scale-Techrep3	GAQYLYLHQQ	2	70	-2.82286	16367.9	72365.9	88733.8	R	partially tryptic	1.48641	0.0557761	-1.43064
PL-Lab-Techrep1	GAQYLYLHQQL	2	66	-0.864419	71253	124960	196213	R	partially tryptic	0.561752	-0.0132976	-0.57505
PL-Lab-Techrep1	GAQYLYLHQQL	2	66	-0.864419	71253	124960	196213	R	partially tryptic	0.561752	-0.0132976	-0.57505
PL-Lab-Techrep3	GAQYLYLHQQL	2	82	1.30076	332515	311633	644148	R	partially tryptic	-0.0648597	-0.671079	-0.60622
PL-Lab-Techrep3	GAQYLYLHQQL	2	82	1.30076	332515	311633	644148	R	partially tryptic	-0.0648597	-0.671079	-0.60622
PL-Scale-Techrep3	GAQYLYLHQQL	2	69	0.719468	15983.4	51071.1	67054.5	R	partially tryptic	1.16167	0.0557761	-1.10589
PL-Lab-Techrep1	GAQYLYLHQQLLAR	2	109	-0.447961	859230	760691	1.61992e+06	R	tryptic	-0.121809	-0.0132976	0.108511
PL-Lab-Techrep3	GAQYLYLHQQLLAR	2	121	0.104791	611142	587501	1.19864e+06	R	tryptic	-0.0394503	-0.671079	-0.631629
PL-Lab-Techrep2	GAQYLYLHQQLLAR	2	100	1.96072	421487	610935	1.03242e+06	R	tryptic	0.371202	-0.571633	-0.942835
PL-Lab-Techrep1	GAQYLYLHQQLLAR	2	109	-0.447961	859230	760691	1.61992e+06	R	tryptic	-0.121809	-0.0132976	0.108511
PL-Lab-Techrep3	GAQYLYLHQQLLAR	2	121	0.104791	611142	587501	1.19864e+06	R	tryptic	-0.0394503	-0.671079	-0.631629
PL-Lab-Techrep2	GAQYLYLHQQLLAR	2	100	1.96072	421487	610935	1.03242e+06	R	tryptic	0.371202	-0.571633	-0.942835
PL-Scale-Techrep1	GAQYLYLHQQLLAR	2	104	-2.11384	2.0749e+06	2.08453e+06	4.15943e+06	R	tryptic	0.00462586	-0.629149	-0.633775
PL-Scale-Techrep3	GAQYLYLHQQLLAR	2	102	0.837003	1.02921e+06	1.14053e+06	2.16974e+06	R	tryptic	0.102699	0.0557761	-0.0469232
PL-Scale-Techrep1	GAQYLYLHQQLLAR	2	104	-2.11384	2.0749e+06	2.08453e+06	4.15943e+06	R	tryptic	0.00462586	-0.629149	-0.633775
PL-Scale-Techrep3	GAQYLYLHQQLLAR	2	102	0.837003	1.02921e+06	1.14053e+06	2.16974e+06	R	tryptic	0.102699	0.0557761	-0.0469232
PL-Lab-Techrep3	GASYDIESNSHQYK	3	48	-2.34905	269.099	1140.73	1409.83	L	tryptic	1.44434	-0.671079	-2.11542
PL-Lab-Techrep2	GATQSPEDDPSIDSRPR	3	39	-1.88616	1063.48	25.6403	1089.12	K	tryptic	-3.72514	-0.571633	3.15351
PL-Lab-Techrep2	GAVDMLSK	2	43	-1.49763	1952.99	1817.91	3770.9	K	tryptic	-0.0716752	-0.571633	-0.499957
PL-Lab-Techrep1	GAVDMLSK	2	43	-1.32059	2710.14	2397.01	5107.16	K	tryptic	-0.122778	-0.0132976	0.10948
PL-Lab-Techrep1	GDALIVYQNADDSFHR	3	66	1.61012	1	2637.73	2637.73	K	tryptic	3.91202	-0.0132976	-3.91202
PL-Lab-Techrep3	GDALIVYQNADDSFHR	3	87	2.10382	56628.9	163164	219793	K	tryptic	1.05824	-0.671079	-1.72932
PL-Scale-Techrep1	GDALIVYQNADDSFHR	3	76	2.7352	139190	95498.4	234689	K	tryptic	-0.376733	-0.629149	-0.252417
PL-Scale-Techrep2	GDALIVYQNADDSFHR	3	78	-0.25234	8345.54	75788.4	84134	K	tryptic	2.20622	-0.142256	-2.34847
PL-Scale-Techrep3	GDALIVYQNADDSFHR	3	70	1.43712	478.659	9884.31	10363	K	tryptic	3.02771	0.0557761	-2.97194
PL-Lab-Techrep1	GDEVVSDKPHNIR	3	47	1.38008	7285.01	1705.18	8990.19	R	tryptic	-1.45215	-0.0132976	1.43885
PL-Scale-Techrep3	GDEVVSDKPHNIR	3	45	-3.13331	6167.5	6489.21	12656.7	R	tryptic	0.0508478	0.0557761	0.00492823
PL-Scale-Techrep1	GDEVVSDKPHNIR	2	71	-3.05611	2689.94	1992.48	4682.43	R	tryptic	-0.300139	-0.629149	-0.329011
PL-Lab-Techrep3	GDFVSDYNGPR	2	72	0.22644	13238.9	827.117	14066	K	tryptic	-2.77296	-0.671079	2.10189
PL-Lab-Techrep1	GDGLIVYQNSDDSFHR	3	78	0.206208	1530.47	35627.5	37158	K	tryptic	3.14754	-0.0132976	-3.16084
PL-Lab-Techrep3	GDKPVILAR	3	41	-0.641792	20012.8	298.372	20311.1	K	tryptic	-3.91202	-0.671079	3.24094
PL-Lab-Techrep2	GDLIEVR	2	45	0.588744	2742.84	2417.88	5160.72	R	tryptic	-0.126101	-0.571633	-0.445532
PL-Lab-Techrep1	GDLIEVR	2	41	-0.455939	2337.15	3053.91	5391.06	R	tryptic	0.26749	-0.0132976	-0.280787
PL-Lab-Techrep3	GDLIEVR	2	54	-1.6483	4454.67	1771.02	6225.69	R	tryptic	-0.922396	-0.671079	0.251316
PL-Lab-Techrep2	GDVAFVPLTALSEEGVQSK	2	136	2.47117	604657	494384	1.09904e+06	K	tryptic	-0.201349	-0.571633	-0.370284
PL-Scale-Techrep3	GDVAFVPLTALSEEGVQSK	2	136	-2.77028	897993	449857	1.34785e+06	K	tryptic	-0.691231	0.0557761	0.747007
PL-Scale-Techrep2	GDVAFVPLTALSEEGVQSK	2	139	-1.16319	2.20961e+08	1.26909e+08	3.47869e+08	K	tryptic	-0.554517	-0.142256	0.41226
PL-Scale-Techrep1	GDVAFVPLTALSEEGVQSK	2	131	-1.04191	823426	1.09427e+06	1.91769e+06	K	tryptic	0.284365	-0.629149	-0.913514
PL-Lab-Techrep2	GDVLSDYIGSGPPK	2	131	-2.70174	12886.6	7758.03	20644.6	K	tryptic	-0.507459	-0.571633	-0.0641736
PL-Lab-Techrep3	GDVLSDYIGSGPPK	2	112	1.48949	137387	65276.9	202664	K	tryptic	-0.744166	-0.671079	0.0730868
PL-Lab-Techrep1	GDVLSDYIGSGPPK	2	76	3.39257	6949.22	5577.68	12526.9	K	tryptic	-0.219856	-0.0132976	0.206558
PL-Scale-Techrep3	GDVLSDYIGSGPPK	2	92	-4.35224	164258	120509	284767	K	tryptic	-0.309711	0.0557761	0.365487
PL-Scale-Techrep1	GDVLSDYIGSGPPK	2	132	2.93052	757001	345364	1.10237e+06	K	tryptic	-0.784764	-0.629149	0.155615
PL-Lab-Techrep1	GDYGSILLSPILK	2	87	2.06575	896.329	13899.8	14796.2	K	tryptic	2.74132	-0.0132976	-2.75462
PL-Lab-Techrep3	GDYGSILLSPILK	2	75	-2.20447	1.36109e+07	1.25573e+07	2.61682e+07	K	tryptic	-0.08057	-0.671079	-0.590509
PL-Scale-Techrep3	GDYGSILLSPILK	2	105	-0.746663	4.26529e+06	4.56029e+06	8.82558e+06	K	tryptic	0.066875	0.0557761	-0.011099
PL-Lab-Techrep2	GEEPGEYILK	2	38	-2.53525	2082.74	7241.79	9324.53	R	tryptic	1.24618	-0.571633	-1.81782
PL-Lab-Techrep1	GEFYFFLHK	3	62	-2.05395	1.20432e+06	1.93685e+06	3.14117e+06	R	tryptic	0.475147	-0.0132976	-0.488444
PL-Lab-Techrep3	GEFYFFLHK	2	60	-0.474105	546390	922787	1.46918e+06	R	tryptic	0.524066	-0.671079	-1.19515
PL-Lab-Techrep1	GEFYFFLHK	3	62	-2.05395	1.20432e+06	1.93685e+06	3.14117e+06	R	tryptic	0.475147	-0.0132976	-0.488444
PL-Lab-Techrep3	GEFYFFLHK	2	60	-0.474105	546390	922787	1.46918e+06	R	tryptic	0.524066	-0.671079	-1.19515
PL-Lab-Techrep1	GEFYFFLHK	3	62	-2.05395	1.20432e+06	1.93685e+06	3.14117e+06	R	tryptic	0.475147	-0.0132976	-0.488444
PL-Lab-Techrep3	GEFYFFLHK	2	60	-0.474105	546390	922787	1.46918e+06	R	tryptic	0.524066	-0.671079	-1.19515
PL-Lab-Techrep2	GEFYFFLHK	2	62	-0.446198	6739.01	19163.1	25902.1	R	tryptic	1.04507	-0.571633	-1.6167
PL-Scale-Techrep1	GEFYFFLHK	2	57	3.35096	724143	1.09312e+06	1.81727e+06	R	tryptic	0.411805	-0.629149	-1.04095
PL-Scale-Techrep1	GEFYFFLHK	2	57	3.35096	724143	1.09312e+06	1.81727e+06	R	tryptic	0.411805	-0.629149	-1.04095
PL-Scale-Techrep2	GEFYFFLHK	2	56	0.413577	10402.6	4856.24	15258.9	R	tryptic	-0.761794	-0.142256	0.619538
PL-Lab-Techrep3	GEGLIVYHNSDDSFHR	4	70	1.50528	209462	212614	422076	K	tryptic	0.014933	-0.671079	-0.686012
PL-Scale-Techrep1	GEGLIVYHNSDDSFHR	2	78	1.48533	65202.5	46440.4	111643	K	tryptic	-0.339329	-0.629149	-0.289821
PL-Scale-Techrep2	GEILAEYVGPAPPK	2	66	0.378597	11675.8	8097.1	19772.9	K	tryptic	-0.366008	-0.142256	0.223752
PL-Lab-Techrep3	GEIMPVR	2	30	-0.811397	7303.14	3241.02	10544.2	K	tryptic	-0.812417	-0.671079	0.141338
PL-Lab-Techrep3	GELTNINEDNVLLR	2	109	1.44177	12644	124030	136674	R	tryptic	2.28334	-0.671079	-2.95442
PL-Lab-Techrep2	GEMLEEQK	2	42	-2.35845	183.961	13674	13858	K	tryptic	3.91202	-0.571633	-3.91202
PL-Lab-Techrep2	GFDQQMASTVAQEMER	3	34	1.3487	31859.1	13338	45197.1	R	tryptic	-0.870705	-0.571633	0.299072
PL-Scale-Techrep1	GFDVTK	2	49	-2.5739	34376.1	16581.9	50958	K	tryptic	-0.729053	-0.629149	0.0999035
PL-Scale-Techrep2	GFDVTK	2	42	-0.663747	7299.35	2266.99	9566.34	K	tryptic	-1.16933	-0.142256	1.02708
PL-Scale-Techrep3	GFGAEVK	2	38	0.609845	434.608	433.926	868.534	K	tryptic	-0.00156887	0.0557761	0.0573449
PL-Lab-Techrep3	GFLELR	2	49	0.640303	217031	111828	328858	R	tryptic	-0.663078	-0.671079	-0.00800097
PL-Lab-Techrep2	GFLELR	2	49	1.79017	468945	237858	706803	R	tryptic	-0.678809	-0.571633	0.107176
PL-Lab-Techrep1	GFLELR	2	49	-2.22915	188729	164808	353537	R	tryptic	-0.135536	-0.0132976	0.122238
PL-Scale-Techrep2	GFLELR	2	49	-1.20109	62359.6	26815.2	89174.9	R	tryptic	-0.843948	-0.142256	0.701692
PL-Scale-Techrep3	GFLELR	2	52	-0.00474072	509184	361306	870490	R	tryptic	-0.343084	0.0557761	0.39886
PL-Scale-Techrep1	GFLELR	2	49	0.512142	519584	236295	755880	R	tryptic	-0.787947	-0.629149	0.158798
PL-Lab-Techrep3	GFTLEELK	2	55	0.636753	3090.89	468.038	3558.93	K	tryptic	-1.88767	-0.671079	1.21659
PL-Lab-Techrep1	GFVEDGEESVHLGAAVHR	4	54	-0.873599	110504	25289.3	135793	K	tryptic	-1.47467	-0.0132976	1.46137
PL-Lab-Techrep3	GFVEEAQEK	2	30	-3.85196	211.568	937.806	1149.37	R	tryptic	1.489	-0.671079	-2.16008
PL-Lab-Techrep2	GFVEEAQEK	2	49	1.70385	1830.74	1616.68	3447.43	R	tryptic	-0.124343	-0.571633	-0.447289
PL-Lab-Techrep2	GFVELR	2	43	2.69997	926.028	12395	13321.1	R	tryptic	2.59415	-0.571633	-3.16578
PL-Lab-Techrep3	GFVELR	2	49	0.314034	17346.2	3210.01	20556.2	R	tryptic	-1.6871	-0.671079	1.01602
PL-Scale-Techrep1	GFVELR	2	49	-1.27382	18746.1	14756.9	33503	R	tryptic	-0.239278	-0.629149	-0.389871
PL-Scale-Techrep2	GFVELR	2	46	-0.939099	677.766	11934.4	12612.2	R	tryptic	2.86838	-0.142256	-3.01064
PL-Lab-Techrep3	GGFIYPVK	2	39	-0.566722	14155.4	2474.84	16630.3	K	tryptic	-1.74392	-0.671079	1.07284
PL-Scale-Techrep3	GGFIYPVK	2	54	1.01923	5175.75	4965.99	10141.7	K	tryptic	-0.0413716	0.0557761	0.0971476
PL-Lab-Techrep3	GGGQIIPTTR	2	65	-1.61567	19831.7	21474.5	41306.2	R	tryptic	0.0795885	-0.671079	-0.750668
PL-Lab-Techrep2	GGGQIIPTTR	2	46	-0.31289	9754.92	9200.37	18955.3	R	tryptic	-0.0585277	-0.571633	-0.513105
PL-Scale-Techrep1	GGGQIIPTTR	2	66	-0.842316	119012	38445.5	157458	R	tryptic	-1.12998	-0.629149	0.500834
PL-Scale-Techrep3	GGGQIIPTTR	2	69	0.50476	4099	6818.44	10917.4	R	tryptic	0.508887	0.0557761	-0.453111
PL-Lab-Techrep2	GGGQIIPTTRR	3	37	-0.83594	3833.1	351.754	4184.86	R	tryptic	-2.3885	-0.571633	1.81687
PL-Lab-Techrep2	GGMYLR	2	51	0.893435	144098	1.20674e+06	1.35084e+06	K	tryptic	2.12519	-0.571633	-2.69682
PL-Lab-Techrep2	GGMYLR	2	51	0.893435	144098	1.20674e+06	1.35084e+06	K	tryptic	2.12519	-0.571633	-2.69682
PL-Lab-Techrep1	GGMYLR	2	51	2.06406	26238.6	28901.3	55139.9	K	tryptic	0.0966576	-0.0132976	-0.109955
PL-Scale-Techrep3	GGMYLR	2	51	1.2554	426289	537370	963659	K	tryptic	0.231571	0.0557761	-0.175795
PL-Scale-Techrep3	GGMYLR	2	51	1.2554	426289	537370	963659	K	tryptic	0.231571	0.0557761	-0.175795
PL-Scale-Techrep1	GGMYLR	2	49	-1.04446	43813.2	42997.4	86810.6	K	tryptic	-0.0187964	-0.629149	-0.610353
PL-Scale-Techrep2	GGMYLR	2	46	0.583062	57431.2	20889.5	78320.7	K	tryptic	-1.01134	-0.142256	0.869085
PL-Scale-Techrep1	GGNILDGR	2	29	-1.8541	3190.57	949.286	4139.86	K	tryptic	-1.21224	-0.629149	0.583095
PL-Scale-Techrep3	GGNILDGR	2	32	-0.134637	666.862	1291.35	1958.22	K	tryptic	0.660864	0.0557761	-0.605088
PL-Lab-Techrep2	GGNLISAQK	2	58	-1.47651	1680.28	1935.32	3615.59	R	tryptic	0.141312	-0.571633	-0.712944
PL-Lab-Techrep2	GGSMNFGQEPK	2	65	-2.21587	3019.81	693.456	3713.26	R	tryptic	-1.47126	-0.571633	0.899627
PL-Lab-Techrep1	GGYPLPETEIPGFFANNLGLK	2	35	-1.40422	715745	595361	1.31111e+06	R	tryptic	-0.184155	-0.0132976	0.170857
PL-Lab-Techrep2	GHALDDLSAALQLAK	3	42	1.43187	15201.9	4410.42	19612.4	R	tryptic	-1.23745	-0.571633	0.665819
PL-Scale-Techrep1	GHDVIAQAQSGTGK	2	81	-1.3287	7597.88	1966.09	9563.97	R	tryptic	-1.35182	-0.629149	0.722672
PL-Scale-Techrep1	GHIVIPK	2	29	2.68753	118858	27762.3	146620	R	tryptic	-1.45425	-0.629149	0.825101
PL-Lab-Techrep2	GHVFEEQQIAGTPMFVVK	3	41	0.527694	103742	68789.5	172532	R	tryptic	-0.410857	-0.571633	-0.160776
PL-Lab-Techrep3	GHVFEEQQIAGTPMFVVK	3	37	0.362902	300026	105897	405923	R	tryptic	-1.0414	-0.671079	0.370323
PL-Scale-Techrep2	GHVFEEQQIAGTPMFVVK	3	29	1.74577	342899	229056	571955	R	tryptic	-0.403471	-0.142256	0.261215
PL-Scale-Techrep1	GHVFEEQQIAGTPMFVVK	3	52	-0.510365	144052	87522.4	231574	R	tryptic	-0.498279	-0.629149	-0.13087
PL-Scale-Techrep3	GHVFEEQQIAGTPMFVVK	3	47	2.44771	61662.4	85621	147283	R	tryptic	0.328256	0.0557761	-0.27248
PL-Lab-Techrep1	GHYTEGAELVDSVLDVVR	3	66	0.712683	103075	67615.1	170690	K	tryptic	-0.421621	-0.0132976	0.408323
PL-Scale-Techrep2	GIDIQTILNAK	2	101	0.335117	85529.9	2496.11	88026	K	tryptic	-3.53413	-0.142256	3.39188
PL-Lab-Techrep3	GIDPPSLDMLAR	2	86	0.564331	34896.8	8402.43	43299.2	K	tryptic	-1.42387	-0.671079	0.752795
PL-Lab-Techrep2	GIETHPEYPF	2	48	-4.28661	8568.04	7643.94	16212	K	partially tryptic	-0.114126	-0.571633	-0.457507
PL-Lab-Techrep3	GIETHPEYPF	2	49	-1.00669	12377.2	4896.86	17274	K	partially tryptic	-0.927259	-0.671079	0.25618
PL-Scale-Techrep3	GIETHPEYPF	2	44	0.203761	7050.96	8141.04	15192	K	partially tryptic	0.143754	0.0557761	-0.0879781
PL-Scale-Techrep2	GIETHPEYPF	2	36	-1.03597	119186	242054	361240	K	partially tryptic	0.708472	-0.142256	-0.850728
PL-Lab-Techrep3	GIFDK	2	35	1.23631	2275.22	3351.51	5626.73	K	tryptic	0.387334	-0.671079	-1.05841
PL-Scale-Techrep3	GIFDK	2	38	-1.78229	8700.37	1856.93	10557.3	K	tryptic	-1.54444	0.0557761	1.60022
PL-Lab-Techrep3	GIFIVAAK	2	67	0.140776	5.83473e+06	96011.8	5.93074e+06	K	tryptic	-3.91202	-0.671079	3.24094
PL-Lab-Techrep2	GIFIVAAK	2	59	2.76844	7584.24	1	7584.24	K	tryptic	-3.91202	-0.571633	3.34039
PL-Scale-Techrep3	GIFIVAAK	2	59	2.82437	18103.5	383.414	18486.9	K	tryptic	-3.85475	0.0557761	3.91052
PL-Scale-Techrep1	GIFIVAAK	2	57	0.57302	42275.4	903.097	43178.5	K	tryptic	-3.84613	-0.629149	3.21698
PL-Lab-Techrep3	GIIDPTK	2	27	0.135928	12853.6	580.395	13434	K	tryptic	-3.09767	-0.671079	2.42659
PL-Scale-Techrep1	GIIDPTK	2	43	-0.535425	10916.1	111.993	11028.1	K	tryptic	-3.91202	-0.629149	3.28287
PL-Lab-Techrep2	GILAADESTATIGK	2	102	0.976532	230392	214345	444737	K	tryptic	-0.0721969	-0.571633	-0.499436
PL-Lab-Techrep3	GILAADESTATIGK	2	107	-0.272803	732593	305455	1.03805e+06	K	tryptic	-0.87479	-0.671079	0.20371
PL-Scale-Techrep3	GILAADESTATIGK	2	102	-2.19938	29323.3	30780.6	60103.9	K	tryptic	0.0485038	0.0557761	0.00727223
PL-Scale-Techrep1	GILAADESTATIGK	2	106	0.963718	120789	70370.6	191160	K	tryptic	-0.540271	-0.629149	-0.0888783
PL-Scale-Techrep2	GILAADESTATIGK	2	107	0.248564	125335	200537	325872	K	tryptic	0.470008	-0.142256	-0.612265
PL-Lab-Techrep3	GILAADESTATIGKR	3	33	0.078795	481836	21145.6	502982	K	tryptic	-3.12617	-0.671079	2.45509
PL-Lab-Techrep1	GILFVGSGVSGGEDGAR	2	100	1.00381	1	5008.73	5008.73	K	tryptic	3.91202	-0.0132976	-3.91202
PL-Lab-Techrep2	GILFVGSGVSGGEDGAR	2	94	-4.0119	9299.26	12127.5	21426.7	K	tryptic	0.265539	-0.571633	-0.837172
PL-Scale-Techrep3	GILFVGSGVSGGEDGAR	2	135	2.24334	97347	115415	212762	K	tryptic	0.170254	0.0557761	-0.114478
PL-Scale-Techrep1	GILFVGSGVSGGEDGAR	2	106	0.406622	11954.3	11613.7	23568	K	tryptic	-0.0289119	-0.629149	-0.600237
PL-Scale-Techrep2	GILFVGSGVSGGEDGAR	2	112	-2.32727	71626.8	148234	219861	K	tryptic	0.727325	-0.142256	-0.869581
PL-Lab-Techrep3	GILGDANNEPYDDY	2	49	0.0256274	913.871	29356.8	30270.7	R	partially tryptic	3.46959	-0.671079	-3.91202
PL-Lab-Techrep1	GILGDANNEPYDDYTLPSGK	2	150	-1.28804	8.92392e+06	7.37151e+06	1.62954e+07	R	tryptic	-0.191113	-0.0132976	0.177815
PL-Lab-Techrep3	GILGDANNEPYDDYTLPSGK	2	145	1.87989	2.00789e+06	6.99762e+06	9.00551e+06	R	tryptic	1.24849	-0.671079	-1.91957
PL-Lab-Techrep2	GILGDANNEPYDDYTLPSGK	2	133	1.86799	954309	1.55974e+06	2.51405e+06	R	tryptic	0.491287	-0.571633	-1.06292
PL-Scale-Techrep1	GILGDANNEPYDDYTLPSGK	2	147	0.874558	1.82883e+07	1.60034e+07	3.42918e+07	R	tryptic	-0.133462	-0.629149	-0.495687
PL-Scale-Techrep3	GILGDANNEPYDDYTLPSGK	2	150	-1.60396	2.62332e+06	5.03678e+06	7.6601e+06	R	tryptic	0.652328	0.0557761	-0.596552
PL-Scale-Techrep2	GILGDANNEPYDDYTLPSGK	2	145	-1.23719	1.50459e+06	1.57279e+06	3.07738e+06	R	tryptic	0.0443289	-0.142256	-0.186585
PL-Scale-Techrep1	GILGDANNEPYDDYTLPSGK	2	147	0.874558	1.82883e+07	1.60034e+07	3.42918e+07	R	tryptic	-0.133462	-0.629149	-0.495687
PL-Scale-Techrep3	GILGDANNEPYDDYTLPSGK	2	150	-1.60396	2.62332e+06	5.03678e+06	7.6601e+06	R	tryptic	0.652328	0.0557761	-0.596552
PL-Scale-Techrep2	GILGDANNEPYDDYTLPSGK	2	145	-1.23719	1.50459e+06	1.57279e+06	3.07738e+06	R	tryptic	0.0443289	-0.142256	-0.186585
PL-Lab-Techrep2	GILTIGQIDNR	2	75	-1.59594	30803.7	17157.6	47961.3	R	tryptic	-0.585194	-0.571633	0.0135618
PL-Scale-Techrep1	GIQDVMK	2	33	0.830701	8826.63	1325.9	10152.5	K	tryptic	-1.89568	-0.629149	1.26653
PL-Lab-Techrep1	GITIIGPATVGGVK	2	66	0.459609	30797.3	58370.1	89167.3	K	tryptic	0.639376	-0.0132976	-0.652674
PL-Lab-Techrep2	GITVSENESHSYPMR	3	82	-3.22776	42827.4	417669	460497	K	tryptic	2.27751	-0.571633	-2.84914
PL-Lab-Techrep1	GITVSENESHSYPMR	2	105	-0.550072	205685	93262.7	298948	K	tryptic	-0.790927	-0.0132976	0.777629
PL-Lab-Techrep3	GITVSENESHSYPMR	2	110	0.632719	122153	139277	261430	K	tryptic	0.131193	-0.671079	-0.802272
PL-Lab-Techrep2	GITVSENESHSYPMR	3	82	-3.22776	42827.4	417669	460497	K	tryptic	2.27751	-0.571633	-2.84914
[truncated: 5,119 more rows]
