# Supplementary material for: The innate immune and systemic response in honey bees to a bacterial pathogen, Paenibacillus larvae
Source: BMC Genomics. 2009 Aug 21;10:387. doi: 10.1186/1471-2164-10-387 (PMC2907699; doi:10.1186/1471-2164-10-387)
Supplement: Additional file 3 — This file contains the list of proteins, their median averaged values based on peptide relative expression. [file 1471-2164-10-387-S3.xls]

## Sheet: Sheet1
NCBI Accession number (GI number)	Statistical significance - Method A	Statistical significance - Method B	Median average - PL-Scale	Median average - PL-Lab
110775909	not quantified	not significant
110775283	not significant	not significant
110773271	not quantified	incr (p<0.01)	not quantified	2.72429
110768510	not quantified	incr (p<0.01)	not quantified	1.14424
110766932	decr (p<0.01)	decr (p<0.01)	-0.488838	-1.06213
110766855	not quantified	decr (p<0.05)	not quantified	-0.415034
110766380	not significant	incr (p<0.1)
110765226	not quantified	not significant
110764717	not significant	not significant
110764439	incr (p<0.05)	not significant	1.07283	0.570638
110764421	incr (p<0.05)	not significant	3.36475	0.61437
110764149	not significant	not significant
110763974	not significant	decr (p<0.05)	0.0137215	-0.123722
110763826	not significant	incr (p<0.05)	0.109654	0.20001
110763782	not significant	not quantified
110763663	incr (p<0.01)	incr (p<0.01)	0.233739	0.802716
110763596	not quantified	not significant
110763457	not quantified	not significant
110763407	not significant	not quantified
110763386	incr (p<0.01)	not significant	0.181221	0.103924
110762892	not significant	not significant
110762641	not significant	decr (p<0.05)	-0.146693	-0.288857
110762568	not significant	not significant
110762382	not significant	not significant
110762106	not significant	decr (p<0.01)	0.154562	-1.16745
110761968	not significant	not significant
110761561	not quantified	incr (p<0.1)
110761504	not significant	not significant
110761214	not significant	not significant
110761029	decr (p<0.01)	decr (p<0.01)	-0.63105	-0.773709
110760444	not quantified	not significant
110760009	not quantified	incr (p<0.1)
110759569	decr (p<0.05)	not significant	-0.434113	0.10983
110759030	not significant	not significant
110758921	incr (p<0.05)	incr (p<0.01)	2.85324	3.01096
110758758	decr (p<0.01)	decr (p<0.01)	-0.25569	-1.05953
110758538	not quantified	incr (p<0.01)	not quantified	1.81012
110758534	not significant	incr (p<0.1)
110758269	not quantified	incr (p<0.1)
110757651	incr (p<0.1)	not quantified
110757569	not significant	not significant
110757537	not quantified	decr (p<0.1)
110757143	decr (p<0.01)	decr (p<0.05)	-0.984811	-0.461197
110756965	not quantified	not significant
110756698	not significant	not significant
110756609	incr (p<0.05)	incr (p<0.1)	0.335434	0.614091
110756123	incr (p<0.05)	incr (p<0.05)	0.478538	0.633505
110755978	not significant	not significant
110755367	incr (p<0.01)	not significant	0.38363	0.746257
110755329	not significant	incr (p<0.1)
110754998	not quantified	incr (p<0.1)
110751382	not significant	not significant
110751363	not significant	not significant
110751318	not significant	decr (p<0.05)	-0.105504	-1.06832
110751158	incr (p<0.05)	not significant	0.393968	0.125906
110750827	not significant	not significant
110749824	incr (p<0.05)	not significant	0.1431	0.185651
110749732	decr (p<0.01)	not significant	0.0752475	0.298681
110749543	not significant	not significant
110749126	decr (p<0.01)	not significant	-2.57497	-0.159257
110749123	decr (p<0.05)	not significant	-1.33478	-0.780509
110748949	not significant	decr (p<0.1)
94158822	not significant	not significant
94158810	incr (p<0.1)	not significant
94158668	not significant	not significant
66566441	not significant	not significant
66565929	not quantified	not significant
66565444	not quantified	incr (p<0.1)
66565246	not quantified	incr (p<0.01)	not quantified	2.61812
66564326	not significant	not significant
66563290	not quantified	not significant
66563109	not quantified	not significant
66561330	not significant	incr (p<0.1)
66560290	incr (p<0.1)	not quantified
66560172	incr (p<0.05)	incr (p<0.1)	0.238475	0.500619
66559364	not significant	not significant
66559310	not quantified	not significant
66558942	not quantified	not significant
66557932	not quantified	not significant
66557660	decr (p<0.01)	decr (p<0.01)	-0.798429	-1.06425
66553455	not significant	not significant
66551967	not quantified	incr (p<0.1)
66551115	not significant	not quantified
66550890	incr (p<0.05)	incr (p<0.01)	0.124992	0.452916
66550509	not quantified	not significant
66549815	decr (p<0.01)	decr (p<0.01)	-0.153679	-1.17477
66548684	not significant	not significant
66548188	incr (p<0.01)	incr (p<0.1)	0.227448	0.571468
66547531	decr (p<0.1)	not significant
66547450	incr (p<0.01)	incr (p<0.01)	2.72315	2.50842
66547340	not quantified	incr (p<0.05)	not quantified	0.363845
66546988	not quantified	not significant
66546799	not quantified	not significant
66546657	not quantified	incr (p<0.01)	not quantified	2.43204
66546646	not significant	not significant
66540596	not significant	not significant
66538476	not quantified	not significant
66537940	incr (p<0.1)	incr (p<0.01)	0.0896845	0.309631
66536388	not quantified	not significant
66536233	not quantified	not significant
66535082	not significant	not significant
66534750	not significant	not significant
66534655	incr (p<0.1)	not significant
66534027	not significant	not significant
66533113	not significant	decr (p<0.05)	0.0404836	0.0386722
66531851	incr (p<0.05)	incr (p<0.05)	0.881963	0.591479
66531797	not quantified	not significant
66531474	not significant	not significant
66530423	incr (p<0.1)	incr (p<0.01)	2.75446	3.24094
66530373	decr (p<0.05)	not significant	-0.247087	-0.234626
66530338	not significant	not quantified
66530142	not significant	decr (p<0.1)
66526635	not significant	not quantified
66525576	incr (p<0.05)	not significant	0.152277	0.0336303
66524882	not significant	not significant
66524161	not significant	not significant
66522657	not quantified	incr (p<0.1)
66522349	not quantified	not significant
66521545	not significant	not significant
66521282	decr (p<0.05)	not significant	-0.150525	-0.166085
66520497	not significant	not quantified
66518230	not significant	not significant
66517490	decr (p<0.01)	decr (p<0.01)	-0.250643	-1.89406
66515987	not significant	not significant
66515350	decr (p<0.05)	decr (p<0.01)	-0.133255	-0.242345
66514614	decr (p<0.1)	not significant
66514540	incr (p<0.01)	not significant	0.357292	0.281214
66514094	not significant	not significant
66513629	not significant	not quantified
66513527	not significant	not significant
66513205	not significant	not quantified
66513092	incr (p<0.01)	incr (p<0.01)	2.68843	2.63322
66512625	incr (p<0.01)	incr (p<0.01)	0.198751	0.483087
66512585	not significant	decr (p<0.01)	-0.0787929	-0.722922
66510285	not significant	not significant
66509442	not quantified	not significant
66509333	not significant	not significant
66508439	not significant	not significant
66508193	not quantified	not significant
66507096	not quantified	incr (p<0.1)
66506853	not significant	decr (p<0.01)	-0.057065	-0.534482
66506786	not significant	not significant
66505007	not significant	incr (p<0.01)	0.0873829	0.517644
66503776	decr (p<0.1)	not quantified
66501507	not quantified	incr (p<0.01)	not quantified	2.5664
66500170	decr (p<0.05)	decr (p<0.05)	-0.279161	-0.166943
66499547	incr (p<0.01)	not significant	0.340815	0.0908369
66499293	decr (p<0.1)	not significant
62526112	not significant	not significant
62198227	not quantified	not significant
60115688	decr (p<0.1)	not significant
58585250	not significant	incr (p<0.01)	-0.0311013	0.299195
58585222	decr (p<0.01)	incr (p<0.1)	-0.143099	0.137861
58585214	not significant	not significant
58585196	incr (p<0.01)	incr (p<0.01)	1.31291	1.65581
58585184	not significant	not significant
58585174	not quantified	incr (p<0.01)	not quantified	2.76857
58585148	decr (p<0.01)	decr (p<0.01)	-0.536067	-1.05953
58585146	incr (p<0.05)	incr (p<0.01)	0.344723	0.661994
58585142	decr (p<0.01)	decr (p<0.01)	-1.94538	-0.694952
58585108	decr (p<0.01)	decr (p<0.05)	-1.48053	-0.47412
58585106	not significant	incr (p<0.1)
58585098	decr (p<0.01)	decr (p<0.01)	-2.12473	-0.694585
58585086	incr (p<0.05)	not significant	0.416153	0.536546
58585076	not quantified	incr (p<0.1)
48142692	not significant	not significant
48140590	not quantified	incr (p<0.01)	not quantified	0.588695
48139441	not quantified	not significant
48137684	incr (p<0.01)	incr (p<0.1)	0.216018	0.414662
48103127	not quantified	incr (p<0.05)	not quantified	0.668659
48101950	not quantified	not significant
48100966	not quantified	incr (p<0.1)
48097948	incr (p<0.1)	not significant
48097100	incr (p<0.01)	incr (p<0.01)	2.65985	2.20522
48097086	incr (p<0.05)	incr (p<0.01)	0.362317	0.285939
48096523	not quantified	not significant
48096138	not significant	not significant
48095525	not significant	not significant
48094341	not significant	not quantified
