# Supplementary material for: The innate immune and systemic response in honey bees to a bacterial pathogen, Paenibacillus larvae
Source: BMC Genomics. 2009 Aug 21;10:387. doi: 10.1186/1471-2164-10-387 (PMC2907699; doi:10.1186/1471-2164-10-387)
Supplement: Additional file 4 — This file contains the list of proteins discussed in the paper with direct mention of their known or putative function, and the evidence or resource for this information. [file 1471-2164-10-387-S4.xls]

## Sheet: Sheet1
Bee	Name/function	Category	Evidence for protein name and/or function
110763407	Eater-like protein	immunity	Reference [17]
58585196	prophenoloxidase	immunity	Reference [17]
66522804	peptidoglycan recognition protein	immunity	Reference [17]
66565246	Lysozyme	immunity	Reference [17]
66566441	serpin	immunity	Reference [17]
110765019	peptidoglycan recognition protein	immunity	Reference [17]
110755978	Gram-negative bacteria binding protein	immunity	Reference [17]
66557660	apolipophorin III	energy storage	BLAST2seq: 100% identity, Expect = 3e-83 to gi|166153837|apolipophorin-III-like protein [Apis mellifera]
110758758	retinoid and fatty acid binding protein	energy storage	BLAST2seq: 50% identity, Expect = 0.0 to gi|156538313|PREDICTED: similar to apolipophorin [Nasonia vitripennis]
66546657	disulfide isomerase	protein folding	Blast2seq: 50% identity, Expect = 7e-127 match to gi|75068743|RecName: Full=Protein disulfide-isomerase A3; AltName: Full=ERp57; Flags: Precursor
110758534	prophenoloxidase-activating factor	immunity	Blast2seq: 53% identity, Expect = 1e-119 match to gi|10697178|prophenoloxidase activating factor [Tenebrio molitor]
48097100	acetyl-CoA acyltransferase	metabolism	Blast2seq: 58% identity, Expect = 3e-129 match to gi|57015371|RecName: Full=3-ketoacyl-CoA thiolase, mitochondrial; AltName: Full=Beta-ketothiolase; AltName: Full=Acetyl-CoA acyltransferase; AltName: Full=Mitochondrial 3-oxoacyl-CoA thiolase; AltName: Full=T1
66513092	malate dehydrogenase	metabolism	Blast2seq: 67% identity, Expect = 4e-119 match to gi|12804929|Malate dehydrogenase 2, NAD (mitochondrial), part of malate-aspartate shuttle
66530423	aldehyde dehydrogenase	metabolism	Blast2seq: 68% identity, Expect = 0.0 match to gi|118504|RecName: Full=Aldehyde dehydrogenase, mitochondrial; AltName: Full=ALDH class 2; AltName: Full=ALDHI; AltName: Full=ALDH-E2; Flags: Precursor Protein name from NCBI database
110758921	heat shock protein 90	protein folding	CDD: eValue 2e-139 match to pfam00183 HSP90
110773271	enoyl-CoA hydratase	metabolism	CDD: eValue 2e-79 match to PRK05979 enoyl-CoA hydratase
66549815	hexamerin 70c	energy storage	New name of updated NCBI entry GI:148887477 (old name :PREDICTED: similar to Larval serum protein 2 CG6806-PA")
110764421	neuropeptide y receptor	small molecule receptor	Protein name from NCBI database
66501507	heat shock protein cognate 5	protein folding	Protein name from NCBI database
66505007	HSC70Cb	protein folding	Protein name from NCBI database
66512625	heat shock protein 90	protein folding	Protein name from NCBI database
66531851	disulfide isomerase	protein folding	Protein name from NCBI database
66537940	heat shock protein 8	protein folding	Protein name from NCBI database
66547450	heat shock protein 60	protein folding	Protein name from NCBI database
66560172	T-complex chaperonin	protein folding	Protein name from NCBI database
110749824	heat shock protein 1	protein folding	Protein name from NCBI database
110756123	HSP70/90 organizing protein	protein folding	Protein name from NCBI database
110768510	disulfide isomerase	protein folding	Protein name from NCBI database
58585174	hymenoptaecin	immunity	Protein name from NCBI database
58585176	defensin	immunity	Protein name from NCBI database
58585226	apidaecin type 22	immunity	Protein name from NCBI database
58585098	major royal jelly protein 1	food	Protein name from NCBI database
58585108	major royal jelly protein 2	food	Protein name from NCBI database
58585142	major royal jelly protein 3	food	Protein name from NCBI database
58585148	hexamerin 70b	energy storage	Protein name from NCBI database
110761029	larval serum protein 2	energy storage	Protein name from NCBI database
